# Supplementary material for: Individual HLA-A, -B, -C, and -DRB1 Genotypes Are No Major Factors Which Determine COVID-19 Severity
Source: Front Immunol. 2021 Jul 26;12:698193. doi: 10.3389/fimmu.2021.698193 (PMC8350391; doi:10.3389/fimmu.2021.698193)
Supplement: Supplementary file 2 [file Table_1.xlsx]

## Sheet: Table Legend
	Supplementary Table S1
	Content
		Presence vs absence of supertype (haplotype or diplotype) for HLA-A, B, C, DR
		Presence vs absence of allotype (haplotype or diplotype) for HLA-A, B, C, DR
		Zygosity for HLA-A, B, C, DR, class I, class I + HLA-DR
		Continuous effects of predicted pMHC-score for 4 peptide pools, for HLA-A, B, C, DR, class I, class I + HLA-DR
		Continuous effects of maximum of predicted strong binding peptides for 4 peptide pools, for HLA-A, B, C, DR, class I, class I + HLA-DR
		Continuous effects of Grantham Distance for HLA-A, B, C, class I
	Used terms and abbreviations
		hom	homozygous
		het	heterozygous
		1x hom	homozygous for 1 locus (out of 4 considered loci HLA-A, B, C, DR)
		2x hom	homozygous for 2 loci (out of 4 considered loci HLA-A, B, C, DR)
		p-pMHC-score	sum of predicted strong binding peptides
		p-pMHC-max	maximum of predicted strong binding peptides
		ALL	peptides deived from all viral proteins
		HIGHEX	peptides deived from highly expressed viral proteins
		SPIKE	peptides deived from the spike protein
		CONS	peptides deived from conserved regions across different corona virus strains
		unknown	HLA alleles which cannot be assigned to a supertype
	Please use the filter option.
	Cases, odds ratios, 95% upper and lower confidence intervals, and non-adjusted p-values are given for three nested clinical endpoints.

## Sheet: Supplementary Table S1
						Risk of symptomatic infection					Risk of severe RTI					Risk of Respiratory Hospitalization
HLA concept	HLA locus	Geno-(G)/Diplo-(D)/ Haplotype (H)	Value	N	%	Cases	OR	95%-CI_low	95%-CI_up	p	Cases	OR	95%-CI_low	95%-CI_up	p	Cases	OR	95%-CI_low	95%-CI_up	p
Zygosity	A	D	het	5422	85.2	4870	1				1395	1				198	1
Zygosity	A	D	hom	944	14.8	843	0.94	0.75	1.19	0.618	271	1.18	1.01	1.37	0.041	37	1.07	0.74	1.53	0.723
Zygosity	B	D	het	5986	93.8	5382	1				1562	1				220	1
Zygosity	B	D	hom	395	6.2	352	0.92	0.66	1.29	0.644	111	1.12	0.89	1.41	0.345	13	0.88	0.5	1.56	0.665
Zygosity	C	D	het	5462	89.8	4915	1				1409	1				199	1
Zygosity	C	D	hom	621	10.2	546	0.82	0.63	1.06	0.13	165	1.02	0.85	1.24	0.809	24	1.01	0.65	1.56	0.971
Zygosity	DR	D	het	6125	92.1	5509	1				1606	1				228	1
Zygosity	DR	D	hom	524	7.9	466	0.88	0.66	1.18	0.388	140	0.99	0.81	1.22	0.942	21	1	0.63	1.58	0.991
Zygosity	A, B, C	G	het	4453	77.1	4005	1				1139	1				162	1
Zygosity	A, B, C	G	1x hom	973	16.9	861	0.85	0.68	1.07	0.167	248	1	0.85	1.17	0.982	33	0.91	0.62	1.33	0.621
Zygosity	A, B, C	G	2x hom	243	4.2	216	0.91	0.6	1.39	0.676	75	1.27	0.96	1.69	0.101	11	1.22	0.65	2.29	0.541
Zygosity	A, B, C	G	3x hom	104	1.8	93	0.94	0.49	1.79	0.841	29	1.16	0.75	1.8	0.497	3	0.72	0.22	2.33	0.588
Zygosity	A, B, C	G	0-1x hom	5426	94	4866	1				1387	1				195	1
Zygosity	A, B, C	G	2-3x hom	347	6	309	0.95	0.66	1.35	0.77	104	1.24	0.97	1.57	0.082	14	1.08	0.62	1.89	0.784
Zygosity	A, B, C, DR	G	het	4134	72.3	3724	1				1065	1				149	1
Zygosity	A, B, C, DR	G	1x hom	1171	20.5	1039	0.86	0.7	1.07	0.181	289	0.95	0.81	1.1	0.476	39	0.91	0.63	1.31	0.615
Zygosity	A, B, C, DR	G	2x hom	251	4.4	218	0.74	0.5	1.1	0.137	70	1.1	0.82	1.47	0.514	13	1.36	0.75	2.45	0.312
Zygosity	A, B, C, DR	G	3x hom	115	2	104	0.99	0.52	1.88	0.966	44	1.74	1.18	2.56	0.005	6	1.39	0.59	3.26	0.447
Zygosity	A, B, C, DR	G	4x hom	46	0.8	41	0.89	0.34	2.31	0.811	9	0.71	0.34	1.49	0.363	0	0	0	-	0.969
Zygosity	A, B, C, DR	G	0-1x hom	5305	92.8	4763	1				1354	1				188	1
Zygosity	A, B, C, DR	G	2-4x hom	412	7.2	363	0.84	0.61	1.16	0.288	123	1.23	0.98	1.53	0.074	19	1.22	0.74	1.98	0.435
Supertype	A	H	non A01	3700	56.1	3341	1				983	1				138	1
Supertype	A	H	A01	2890	43.9	2575	0.89	0.76	1.05	0.18	741	0.95	0.85	1.06	0.363	105	0.94	0.72	1.22	0.649
Supertype	A	H	non A 01 03	6320	96.8	5676	1				1647	1				233	1
Supertype	A	H	A 01 03	207	3.2	182	0.8	0.52	1.24	0.317	58	1.07	0.78	1.46	0.676	6	0.72	0.31	1.65	0.434
Supertype	A	H	non A 01 24	6210	95.1	5577	1				1635	1				227	1
Supertype	A	H	A 01 24	317	4.9	281	0.87	0.6	1.25	0.442	72	0.81	0.62	1.06	0.132	13	1.15	0.64	2.04	0.64
Supertype	A	H	non A24	5041	77.1	4521	1				1331	1				191	1
Supertype	A	H	A24	1496	22.9	1347	1.04	0.86	1.27	0.673	378	0.95	0.83	1.09	0.489	49	0.87	0.63	1.2	0.402
Supertype	A	H	non A02	3073	47	2729	1				782	1				105	1
Supertype	A	H	A02	3471	53	3146	1.22	1.03	1.44	0.018	929	1.06	0.95	1.19	0.287	135	1.15	0.89	1.5	0.289
Supertype	A	H	non A03	3381	51.4	3033	1				878	1				123	1
Supertype	A	H	A03	3195	48.6	2872	1	0.85	1.18	0.97	840	1.02	0.91	1.14	0.778	118	1.01	0.78	1.31	0.926
Supertype	A	D	non A02+A24	6412	92.7	5757	1				1684	1				251	1
Supertype	A	D	A02+A24	507	7.3	461	1.14	0.83	1.57	0.422	137	1.05	0.85	1.29	0.653	15	0.8	0.47	1.36	0.399
Supertype	A	D	non A03+A24	6482	93.7	5825	1				1711	1				253	1
Supertype	A	D	A03+A24	437	6.3	393	1.01	0.73	1.4	0.957	110	0.96	0.76	1.2	0.716	13	0.81	0.46	1.43	0.468
Supertype	A	D	non A01+A24	6553	94.7	5895	1				1735	1				253	1
Supertype	A	D	A01+A24	366	5.3	323	0.82	0.59	1.15	0.257	86	0.87	0.68	1.12	0.27	13	0.92	0.52	1.64	0.78
Supertype	A	D	non A01+A02	5862	84.7	5267	1				1545	1				231	1
Supertype	A	D	A01+A02	1057	15.3	951	1.04	0.83	1.3	0.75	276	0.99	0.85	1.15	0.875	35	0.86	0.6	1.24	0.422
Supertype	A	D	non A01+A03	6014	86.9	5413	1				1583	1				230	1
Supertype	A	D	A01+A03	905	13.1	805	0.9	0.71	1.13	0.357	238	1	0.85	1.17	0.968	36	1.06	0.74	1.52	0.769
Supertype	A	D	non A 01 24+A02	6818	98.5	6125	1				1803	1				261	1
Supertype	A	D	A 01 24+A02	101	1.5	93	1.16	0.55	2.43	0.701	18	0.58	0.34	0.97	0.039	5	1.33	0.53	3.33	0.539
Supertype	A	D	non A02+A03	5794	83.7	5195	1				1525	1				218	1
Supertype	A	D	A02+A03	1125	16.3	1023	1.14	0.91	1.43	0.251	296	1.01	0.87	1.17	0.884	48	1.23	0.89	1.7	0.213
Supertype	A	D	non A01+A 01 03	6875	99.4	6181	1				1810	1				266	1
Supertype	A	D	A01+A 01 03	44	0.6	37	0.58	0.25	1.36	0.213	11	0.98	0.49	1.96	0.955	0	0	0	-	0.97
Supertype	A	D	non A01+A 01 24	6843	98.9	6152	1				1801	1				263	1
Supertype	A	D	A01+A 01 24	76	1.1	66	0.81	0.41	1.62	0.555	20	1.03	0.61	1.73	0.92	3	1.15	0.36	3.73	0.813
Supertype	A	D	non A03+A03	6389	92.3	5749	1				1677	1				250	1
Supertype	A	D	A03+A03	530	7.7	469	0.83	0.62	1.1	0.195	144	1.06	0.86	1.3	0.58	16	0.78	0.47	1.31	0.349
Supertype	A	D	non A02+A02	6321	91.4	5676	1				1646	1				241	1
Supertype	A	D	A02+A02	598	8.6	542	1.12	0.84	1.5	0.45	175	1.19	0.99	1.44	0.069	25	1.17	0.76	1.79	0.472
Supertype	A	D	non A 01 24+A03	6832	98.7	6140	1				1797	1				263	1
Supertype	A	D	A 01 24+A03	87	1.3	78	0.95	0.46	1.94	0.888	24	1.1	0.68	1.78	0.695	3	0.98	0.31	3.15	0.976
Supertype	A	D	non A 01 24+A 01 24	6914	99.9	6214	1				1820	1				266	1
Supertype	A	D	A 01 24+A 01 24	5	0.1	4	0.41	0.04	3.85	0.433	1	0.59	0.06	5.45	0.642	0	0	0	-	0.976
Supertype	A	D	non unknown	6525	94.3	5856	1				1705	1				239	1
Supertype	A	D	unknown	394	5.7	362	1.32	0.89	1.96	0.167	116	1.05	0.83	1.33	0.68	27	1.13	0.73	1.75	0.588
Supertype	A	D	non A01+A01	6542	94.6	5885	1				1730	1				252	1
Supertype	A	D	A01+A01	377	5.4	333	0.86	0.61	1.2	0.36	91	0.9	0.7	1.14	0.375	14	1.02	0.59	1.77	0.947
Supertype	A	D	non A 01 03+A03	6859	99.1	6163	1				1806	1				266	1
Supertype	A	D	A 01 03+A03	60	0.9	55	1.27	0.5	3.25	0.615	15	0.91	0.5	1.64	0.746	0	0	0	-	0.965
Supertype	A	D	non A24+A24	6809	98.4	6117	1				1796	1				260	1
Supertype	A	D	A24+A24	110	1.6	101	1.39	0.69	2.8	0.357	25	0.87	0.55	1.37	0.552	6	1.69	0.73	3.94	0.222
Supertype	A	D	non A 01 24+A24	6880	99.4	6184	1				1815	1				265	1
Supertype	A	D	A 01 24+A24	39	0.6	34	0.78	0.29	2.07	0.614	6	0.49	0.2	1.18	0.112	1	0.7	0.1	5.23	0.732
Supertype	A	D	non A 01 03+A 01 03	6914	99.9	6214	1				1821	1				266	1
Supertype	A	D	A 01 03+A 01 03	5	0.1	4	0.51	0.05	5.53	0.579	0	0	0	-	0.934	0	0	0	-	0.977
Supertype	A	D	non A 01 03+A24	6894	99.6	6195	1				1811	1				266	1
Supertype	A	D	A 01 03+A24	25	0.4	23	1.19	0.27	5.21	0.821	10	1.79	0.79	4.05	0.161	0	0	0	-	0.965
Supertype	A	D	non A 01 03+A02	6855	99.1	6161	1				1800	1				260	1
Supertype	A	D	A 01 03+A02	64	0.9	57	0.83	0.37	1.86	0.653	21	1.29	0.76	2.2	0.349	6	2.5	1.05	5.96	0.039
Supertype	A	D	non A 01 03+A 01 24	6912	99.9	6214	1				1820	1				266	1
Supertype	A	D	A 01 03+A 01 24	7	0.1	4	0.15	0.03	0.78	0.024	1	0.57	0.07	4.86	0.611	0	0	0	-	0.973
Allotype	A	H	non 02:01	3174	49.9	2821	1				816	1				113	1
Allotype	A	H	02:01	3193	50.1	2893	1.2	1.02	1.42	0.029	850	1.03	0.92	1.16	0.564	122	1.06	0.82	1.38	0.653
Allotype	A	H	non 03:01	4625	72.7	4145	1				1212	1				168	1
Allotype	A	H	03:01	1741	27.3	1568	1.04	0.86	1.25	0.699	454	1.01	0.89	1.15	0.862	67	1.1	0.82	1.47	0.535
Allotype	A	H	non 01:01	4633	72.8	4168	1				1211	1				169	1
Allotype	A	H	01:01	1735	27.2	1547	0.92	0.76	1.1	0.35	455	1.01	0.89	1.15	0.836	66	1.06	0.79	1.42	0.716
Allotype	A	H	non 24:02	5210	81.8	4672	1				1370	1				200	1
Allotype	A	H	24:02	1156	18.2	1041	1.03	0.82	1.27	0.819	296	0.98	0.85	1.14	0.809	35	0.8	0.55	1.15	0.223
Allotype	A	H	non 11:01	5686	89.3	5115	1				1480	1				211	1
Allotype	A	H	11:01	680	10.7	598	0.81	0.63	1.04	0.105	186	1.06	0.88	1.27	0.544	24	0.96	0.62	1.48	0.838
Allotype	A	H	non 68:01	5932	93.2	5321	1				1557	1				219	1
Allotype	A	H	68:01	435	6.8	393	1.07	0.76	1.5	0.691	109	0.93	0.74	1.17	0.535	16	0.98	0.58	1.66	0.949
Allotype	A	H	non 32:01	5937	93.2	5332	1				1559	1				219	1
Allotype	A	H	32:01	432	6.8	384	0.89	0.65	1.22	0.47	107	0.9	0.72	1.13	0.375	16	0.98	0.58	1.66	0.944
Allotype	A	H	non 26:01	5997	94.2	5388	1				1578	1				219	1
Allotype	A	H	26:01	369	5.8	325	0.95	0.68	1.33	0.762	88	0.9	0.7	1.15	0.403	16	1.2	0.71	2.04	0.492
Allotype	A	H	non 25:01	6069	95.3	5447	1				1599	1				229	1
Allotype	A	H	25:01	300	4.7	269	0.97	0.66	1.44	0.897	68	0.79	0.6	1.04	0.095	6	0.5	0.22	1.14	0.099
Allotype	A	H	non 31:01	6087	95.6	5469	1				1593	1				227	1
Allotype	A	H	31:01	279	4.4	244	0.74	0.51	1.07	0.111	73	0.99	0.75	1.3	0.931	8	0.74	0.36	1.52	0.406
Allotype	A	H	non 23:01	6098	95.8	5470	1				1602	1				224	1
Allotype	A	H	23:01	269	4.2	244	1.15	0.75	1.76	0.534	64	0.87	0.65	1.16	0.348	11	1.15	0.62	2.15	0.66
Allotype	A	H	non 29:02	6097	95.8	5474	1				1603	1				224	1
Allotype	A	H	29:02	269	4.2	239	0.86	0.58	1.28	0.461	63	0.85	0.63	1.13	0.262	11	1.14	0.61	2.12	0.688
Allotype	A	H	non 30:01	6166	96.8	5537	1				1608	1				229	1
Allotype	A	H	30:01	202	3.2	177	0.77	0.5	1.2	0.249	58	1.11	0.81	1.52	0.519	6	0.73	0.32	1.67	0.456
Allotype	A	H	non 33:01	6267	98.4	5624	1				1638	1				228	1
Allotype	A	H	33:01	99	1.6	89	1.04	0.53	2.04	0.919	28	1.1	0.7	1.72	0.689	7	1.84	0.83	4.07	0.133
Allotype	A	H	non 02:05	6271	98.5	5623	1				1632	1				232	1
Allotype	A	H	02:05	95	1.5	90	2.01	0.8	5.04	0.135	34	1.55	1.01	2.38	0.045	3	0.85	0.27	2.74	0.791
Allotype	A	H	non 68:02	6276	98.6	5631	1				1645	1				229	1
Allotype	A	H	68:02	90	1.4	82	1.25	0.59	2.64	0.567	21	0.89	0.54	1.46	0.632	6	2.03	0.87	4.77	0.103
Allotype	A	H	non 30:02	6294	98.8	5650	1				1651	1				234	1
Allotype	A	H	30:02	74	1.2	65	0.9	0.44	1.88	0.789	15	0.68	0.38	1.21	0.189	1	0.32	0.04	2.31	0.257
Allotype	A	H	non 66:01	6307	99	5658	1				1651	1				235	1
Allotype	A	H	66:01	61	1	57	1.64	0.58	4.62	0.346	15	0.88	0.49	1.6	0.68	0	0	0	-	0.964
Allotype	A	H	non 33:03	6319	99.3	5671	1				1655	1				234	1
Allotype	A	H	33:03	47	0.7	42	0.96	0.37	2.5	0.941	11	0.88	0.44	1.76	0.724	1	0.57	0.08	4.29	0.59
Allotype	A	D	non 01:01+02:01	5766	90.6	5176	1				1521	1				216	1
Allotype	A	D	01:01+02:01	600	9.4	537	1.01	0.77	1.34	0.919	145	0.89	0.73	1.08	0.235	19	0.84	0.52	1.35	0.466
Allotype	A	D	non 02:01+03:01	5801	91.1	5199	1				1519	1				214	1
Allotype	A	D	02:01+03:01	565	8.9	514	1.16	0.86	1.58	0.339	147	0.99	0.81	1.21	0.947	21	1.04	0.65	1.64	0.878
Allotype	A	D	non 02:01+02:01	5851	91.9	5251	1				1510	1				214	1
Allotype	A	D	02:01+02:01	515	8.1	462	1	0.74	1.35	0.989	156	1.24	1.02	1.52	0.033	21	1.09	0.69	1.73	0.713
Allotype	A	D	non 02:01+24:02	6005	94.3	5383	1				1564	1				224	1
Allotype	A	D	02:01+24:02	361	5.7	330	1.21	0.82	1.77	0.343	102	1.11	0.87	1.41	0.395	11	0.8	0.43	1.48	0.474
Allotype	A	D	non 01:01+03:01	6112	96	5480	1				1589	1				220	1
Allotype	A	D	01:01+03:01	254	4	233	1.26	0.8	2.01	0.321	77	1.28	0.97	1.69	0.078	15	1.8	1.04	3.1	0.036
Allotype	A	D	non 02:01+11:01	6177	97	5540	1				1618	1				230	1
Allotype	A	D	02:01+11:01	189	3	173	1.21	0.71	2.05	0.488	48	0.96	0.69	1.35	0.819	5	0.72	0.29	1.77	0.472
Allotype	A	D	non 03:01+24:02	6199	97.4	5566	1				1629	1				230	1
Allotype	A	D	03:01+24:02	167	2.6	147	0.78	0.48	1.26	0.31	37	0.81	0.56	1.18	0.28	5	0.88	0.36	2.18	0.786
Allotype	A	D	non 01:01+24:02	6200	97.4	5563	1				1624	1				230	1
Allotype	A	D	01:01+24:02	166	2.6	150	0.97	0.57	1.65	0.914	42	0.98	0.69	1.41	0.933	5	0.84	0.34	2.08	0.703
Allotype	A	D	non 03:01+03:01	6217	97.7	5579	1				1622	1				229	1
Allotype	A	D	03:01+03:01	149	2.3	134	0.96	0.55	1.67	0.891	44	1.22	0.85	1.75	0.277	6	1.07	0.46	2.46	0.88
Allotype	A	D	non 02:01+68:01	6232	97.9	5592	1				1638	1				230	1
Allotype	A	D	02:01+68:01	134	2.1	121	1.04	0.58	1.88	0.894	28	0.73	0.48	1.12	0.149	5	1.03	0.42	2.57	0.941
Allotype	A	D	non 01:01+01:01	6235	97.9	5602	1				1632	1				231	1
Allotype	A	D	01:01+01:01	131	2.1	111	0.6	0.36	0.99	0.044	34	1.03	0.69	1.53	0.899	4	0.81	0.29	2.22	0.677
Allotype	A	D	non 02:01+32:01	6235	97.9	5595	1				1634	1				233	1
Allotype	A	D	02:01+32:01	131	2.1	118	1.1	0.61	1.99	0.75	32	0.87	0.58	1.31	0.514	2	0.38	0.09	1.55	0.176
Allotype	A	D	non 03:01+11:01	6254	98.2	5620	1				1638	1				232	1
Allotype	A	D	03:01+11:01	112	1.8	93	0.52	0.31	0.88	0.014	28	0.93	0.6	1.44	0.733	3	0.73	0.23	2.33	0.592
Allotype	A	D	non 02:01+26:01	6255	98.3	5611	1				1633	1				229	1
Allotype	A	D	02:01+26:01	111	1.7	102	1.46	0.72	2.95	0.296	33	1.19	0.78	1.81	0.411	6	1.38	0.59	3.21	0.459
Allotype	A	D	non 01:01+11:01	6268	98.5	5627	1				1637	1				230	1
Allotype	A	D	01:01+11:01	98	1.5	86	0.82	0.44	1.53	0.525	29	1.19	0.76	1.85	0.452	5	1.55	0.62	3.88	0.351
Allotype	A	D	non 02:01+25:01	6272	98.5	5629	1				1638	1				233	1
Allotype	A	D	02:01+25:01	94	1.5	84	0.81	0.41	1.58	0.53	28	1.15	0.73	1.81	0.538	2	0.53	0.13	2.18	0.38
Allotype	A	D	non 02:01+23:01	6284	98.7	5637	1				1646	1				233	1
Allotype	A	D	02:01+23:01	82	1.3	76	1.58	0.67	3.7	0.295	20	0.94	0.56	1.56	0.802	2	0.7	0.17	2.87	0.615
Allotype	A	D	non 02:01+29:02	6286	98.7	5640	1				1650	1				231	1
Allotype	A	D	02:01+29:02	80	1.3	73	0.98	0.44	2.17	0.953	16	0.66	0.38	1.15	0.145	4	1.27	0.45	3.53	0.652
Allotype	A	D	non 11:01+24:02	6288	98.8	5648	1				1646	1				232	1
Allotype	A	D	11:01+24:02	78	1.2	65	0.56	0.3	1.04	0.066	20	0.96	0.57	1.6	0.864	3	1.03	0.32	3.32	0.964
Allotype	A	D	non 24:02+24:02	6289	98.8	5640	1				1648	1				230	1
Allotype	A	D	24:02+24:02	77	1.2	73	2.45	0.88	6.85	0.087	18	0.91	0.53	1.55	0.726	5	2.14	0.84	5.43	0.108
Allotype	A	D	non 02:01+31:01	6290	98.8	5645	1				1644	1				230	1
Allotype	A	D	02:01+31:01	76	1.2	68	0.88	0.42	1.87	0.742	22	1.15	0.69	1.9	0.597	5	1.86	0.73	4.73	0.194
Allotype	A	D	non 03:01+68:01	6292	98.8	5647	1				1642	1				230	1
Allotype	A	D	03:01+68:01	74	1.2	66	1.03	0.48	2.2	0.943	24	1.31	0.8	2.16	0.281	5	1.72	0.68	4.34	0.254
Allotype	A	D	non 01:01+68:01	6295	98.9	5649	1				1644	1				231	1
Allotype	A	D	01:01+68:01	71	1.1	64	0.91	0.41	2.03	0.818	22	1.31	0.78	2.19	0.302	4	1.64	0.58	4.59	0.348
Allotype	A	D	non 03:01+32:01	6298	98.9	5652	1				1651	1				230	1
Allotype	A	D	03:01+32:01	68	1.1	61	0.91	0.41	2.02	0.822	15	0.79	0.44	1.41	0.428	5	2.1	0.82	5.36	0.119
Allotype	A	D	non 03:01+26:01	6300	99	5652	1				1655	1				234	1
Allotype	A	D	03:01+26:01	66	1	61	1.7	0.66	4.34	0.27	11	0.58	0.3	1.12	0.105	1	0.38	0.05	2.81	0.347
Allotype	A	D	non 01:01+32:01	6303	99	5657	1				1650	1				232	1
Allotype	A	D	01:01+32:01	63	1	56	0.77	0.34	1.74	0.53	16	0.9	0.51	1.61	0.734	3	1.29	0.4	4.22	0.671
Allotype	A	D	non 02:01+30:01	6306	99.1	5660	1				1647	1				230	1
Allotype	A	D	02:01+30:01	60	0.9	53	0.8	0.36	1.79	0.582	19	1.23	0.7	2.15	0.466	5	2.15	0.83	5.53	0.113
Allotype	A	D	non 01:01+26:01	6315	99.2	5670	1				1654	1				230	1
Allotype	A	D	01:01+26:01	51	0.8	43	0.74	0.34	1.62	0.454	12	0.93	0.48	1.79	0.825	5	3.33	1.28	8.67	0.014
Allotype	A	D	non 03:01+25:01	6316	99.2	5667	1				1655	1				233	1
Allotype	A	D	03:01+25:01	50	0.8	46	1.38	0.48	3.92	0.547	11	0.8	0.41	1.58	0.522	2	1.06	0.25	4.42	0.941
Allotype	A	D	non 01:01+25:01	6323	99.3	5673	1				1657	1				234	1
Allotype	A	D	01:01+25:01	43	0.7	40	1.73	0.51	5.85	0.378	9	0.71	0.34	1.51	0.378	1	0.61	0.08	4.52	0.632
Allotype	A	D	non 03:01+23:01	6323	99.3	5672	1				1651	1				234	1
Allotype	A	D	03:01+23:01	43	0.7	41	2.65	0.63	11.16	0.184	15	1.65	0.87	3.12	0.124	1	0.74	0.1	5.46	0.769
Allotype	A	D	non 01:01+31:01	6325	99.4	5677	1				1658	1				235	1
Allotype	A	D	01:01+31:01	41	0.6	36	0.84	0.32	2.18	0.719	8	0.65	0.3	1.42	0.278	0	0	0	-	0.971
Supertype	B	H	non B07	2494	40.7	2236	1				640	1				73	1
Supertype	B	H	B07	3627	59.3	3278	1.08	0.9	1.28	0.408	966	1.06	0.94	1.2	0.315	151	1.48	1.11	1.97	0.008
Supertype	B	H	non B08	4745	79.3	4287	1				1245	1				175	1
Supertype	B	H	B08	1236	20.7	1099	0.83	0.67	1.02	0.071	330	1.02	0.89	1.18	0.746	48	1.04	0.75	1.45	0.804
Supertype	B	H	non B27	4486	74.9	4025	1				1184	1				159	1
Supertype	B	H	B27	1500	25.1	1364	1.18	0.96	1.45	0.121	395	0.99	0.86	1.13	0.874	65	1.19	0.88	1.61	0.249
Supertype	B	H	non B44	2932	48	2647	1				775	1				125	1
Supertype	B	H	B44	3175	52	2852	0.93	0.78	1.1	0.378	826	0.97	0.87	1.09	0.642	104	0.76	0.59	1	0.05
Supertype	B	H	non B58	5339	90	4805	1				1388	1				198	1
Supertype	B	H	B58	596	10	535	0.99	0.75	1.32	0.961	178	1.18	0.98	1.42	0.087	24	1.03	0.67	1.6	0.878
Supertype	B	H	non B62	4960	83.1	4478	1				1315	1				190	1
Supertype	B	H	B62	1011	16.9	903	0.93	0.74	1.17	0.53	254	0.93	0.8	1.09	0.376	33	0.84	0.58	1.23	0.38
Supertype	B	D	non B07+B62	6562	94.8	5894	1				1737	1				253	1
Supertype	B	D	B07+B62	357	5.2	324	1.15	0.79	1.67	0.47	84	0.87	0.67	1.12	0.268	13	1	0.56	1.77	0.993
Supertype	B	D	non B07+B07	6241	90.2	5613	1				1643	1				239	1
Supertype	B	D	B07+B07	678	9.8	605	0.93	0.71	1.2	0.565	178	1.02	0.85	1.23	0.789	27	1.12	0.74	1.69	0.586
Supertype	B	D	non B08+B58	6864	99.2	6172	1				1809	1				265	1
Supertype	B	D	B08+B58	55	0.8	46	0.5	0.24	1.05	0.067	12	0.76	0.4	1.45	0.404	1	0.42	0.06	3.08	0.395
Supertype	B	D	non B08+B44	6563	94.9	5899	1				1725	1				259	1
Supertype	B	D	B08+B44	356	5.1	319	0.93	0.65	1.33	0.699	96	1.05	0.82	1.34	0.684	7	0.5	0.24	1.08	0.079
Supertype	B	D	non B27+B44	6465	93.4	5809	1				1711	1				249	1
Supertype	B	D	B27+B44	454	6.6	409	1.03	0.74	1.44	0.84	110	0.89	0.71	1.12	0.323	17	1.06	0.64	1.76	0.818
Supertype	B	D	non unknown	5888	85.1	5304	1				1550	1				220	1
Supertype	B	D	unknown	1031	14.9	914	0.83	0.67	1.04	0.103	271	0.93	0.8	1.09	0.382	46	0.94	0.67	1.31	0.703
Supertype	B	D	non B07+B08	6509	94.1	5848	1				1712	1				241	1
Supertype	B	D	B07+B08	410	5.9	370	1	0.71	1.41	0.992	109	1.03	0.82	1.29	0.812	25	1.8	1.17	2.78	0.007
Supertype	B	D	non B07+B44	5690	82.2	5109	1				1484	1				220	1
Supertype	B	D	B07+B44	1229	17.8	1109	1.02	0.83	1.27	0.818	337	1.09	0.95	1.25	0.235	46	1.03	0.74	1.42	0.879
Supertype	B	D	non B08+B27	6769	97.8	6085	1				1778	1				259	1
Supertype	B	D	B08+B27	150	2.2	133	0.93	0.55	1.58	0.792	43	1.1	0.76	1.58	0.61	7	1.21	0.55	2.65	0.634
Supertype	B	D	non B44+B44	6411	92.7	5760	1				1712	1				255	1
Supertype	B	D	B44+B44	508	7.3	458	1.04	0.76	1.42	0.816	109	0.73	0.59	0.92	0.006	11	0.54	0.29	1	0.051
Supertype	B	D	non B27+B62	6799	98.3	6107	1				1792	1				262	1
Supertype	B	D	B27+B62	120	1.7	111	1.43	0.71	2.87	0.318	29	0.9	0.58	1.37	0.612	4	0.86	0.31	2.38	0.773
Supertype	B	D	non B07+B58	6716	97.1	6036	1				1757	1				258	1
Supertype	B	D	B07+B58	203	2.9	182	1.09	0.68	1.74	0.722	64	1.3	0.96	1.77	0.089	8	1.14	0.55	2.35	0.729
Supertype	B	D	non B44+B62	6675	96.5	6011	1				1749	1				259	1
Supertype	B	D	B44+B62	244	3.5	207	0.67	0.46	0.97	0.034	72	1.21	0.91	1.6	0.194	7	0.78	0.36	1.68	0.525
Supertype	B	D	non B27+B27	6827	98.7	6134	1				1794	1				265	1
Supertype	B	D	B27+B27	92	1.3	84	1.2	0.57	2.52	0.639	27	1.26	0.8	2	0.317	1	0.27	0.04	1.93	0.19
Supertype	B	D	non B07+B27	6402	92.5	5740	1				1683	1				238	1
Supertype	B	D	B07+B27	517	7.5	478	1.46	1.04	2.06	0.031	138	1.04	0.85	1.28	0.714	28	1.5	1	2.26	0.052
Supertype	B	D	non B44+B58	6754	97.6	6063	1				1770	1				259	1
Supertype	B	D	B44+B58	165	2.4	155	1.75	0.91	3.36	0.095	51	1.26	0.9	1.78	0.176	7	1.15	0.53	2.5	0.724
Supertype	B	D	non B08+B62	6807	98.4	6122	1				1794	1				261	1
Supertype	B	D	B08+B62	112	1.6	96	0.66	0.38	1.16	0.148	27	0.95	0.61	1.47	0.804	5	1.32	0.53	3.31	0.547
Supertype	B	D	non B08+B08	6859	99.1	6165	1				1803	1				266	1
Supertype	B	D	B08+B08	60	0.9	53	0.88	0.39	1.97	0.751	18	1.15	0.66	2.03	0.619	0	0	0	-	0.964
Supertype	B	D	non B58+B62	6876	99.4	6179	1				1809	1				265	1
Supertype	B	D	B58+B62	43	0.6	39	1.13	0.4	3.21	0.823	12	0.99	0.5	1.94	0.969	1	0.49	0.07	3.62	0.483
Supertype	B	D	non B62+B62	6867	99.2	6169	1				1810	1				266	1
Supertype	B	D	B62+B62	52	0.8	49	1.78	0.55	5.8	0.339	11	0.76	0.39	1.5	0.438	0	0	0	-	0.967
Supertype	B	D	non B27+B58	6850	99	6154	1				1802	1				262	1
Supertype	B	D	B27+B58	69	1	64	1.6	0.63	4.05	0.325	19	1.04	0.61	1.79	0.875	4	1.62	0.58	4.53	0.361
Supertype	B	D	non B58+B58	6905	99.8	6205	1				1817	1				265	1
Supertype	B	D	B58+B58	14	0.2	13	1.38	0.18	10.86	0.757	4	1.05	0.32	3.4	0.941	1	1.72	0.21	14.07	0.612
Allotype	B	H	non 07:02	4855	76.1	4342	1				1258	1				171	1
Allotype	B	H	07:02	1527	23.9	1393	1.18	0.96	1.45	0.107	416	1.09	0.95	1.24	0.215	63	1.2	0.89	1.61	0.237
Allotype	B	H	non 08:01	5210	81.6	4695	1				1359	1				189	1
Allotype	B	H	08:01	1172	18.4	1040	0.84	0.68	1.03	0.098	314	1.04	0.9	1.21	0.551	44	1.03	0.74	1.45	0.844
Allotype	B	H	non 44:02	5437	85.2	4888	1				1427	1				213	1
Allotype	B	H	44:02	944	14.8	846	0.96	0.76	1.21	0.721	246	0.99	0.84	1.16	0.877	20	0.53	0.34	0.85	0.008
Allotype	B	H	non 15:01	5587	87.5	5021	1				1473	1				206	1
Allotype	B	H	15:01	795	12.5	714	1.05	0.82	1.35	0.698	201	0.96	0.8	1.14	0.62	27	0.92	0.61	1.39	0.684
Allotype	B	H	non 35:01	5644	88.5	5082	1				1472	1				206	1
Allotype	B	H	35:01	737	11.5	652	0.85	0.66	1.09	0.193	201	1.06	0.89	1.27	0.479	27	1.01	0.67	1.53	0.945
Allotype	B	H	non 51:01	5663	88.7	5085	1				1487	1				200	1
Allotype	B	H	51:01	719	11.3	650	1.15	0.88	1.5	0.31	186	1	0.83	1.19	0.97	33	1.37	0.94	2.01	0.102
Allotype	B	H	non 18:01	5757	90.2	5170	1				1525	1				207	1
Allotype	B	H	18:01	625	9.8	565	1.08	0.81	1.44	0.589	148	0.86	0.71	1.05	0.138	26	1.21	0.79	1.84	0.384
Allotype	B	H	non 40:01	5763	90.3	5190	1				1502	1				206	1
Allotype	B	H	40:01	618	9.7	544	0.8	0.61	1.04	0.094	171	1.09	0.91	1.32	0.353	27	1.29	0.85	1.95	0.229
Allotype	B	H	non 44:03	5887	92.3	5285	1				1551	1				218	1
Allotype	B	H	44:03	494	7.7	449	1.17	0.85	1.62	0.336	122	0.92	0.74	1.14	0.444	15	0.81	0.48	1.38	0.443
Allotype	B	H	non 27:05	5936	93	5335	1				1557	1				215	1
Allotype	B	H	27:05	445	7	399	1.01	0.73	1.39	0.966	116	1.02	0.82	1.28	0.829	18	1.15	0.7	1.89	0.583
Allotype	B	H	non 13:02	5961	93.4	5356	1				1563	1				215	1
Allotype	B	H	13:02	420	6.6	378	0.98	0.7	1.37	0.889	110	0.97	0.77	1.21	0.766	18	1.19	0.72	1.95	0.504
Allotype	B	H	non 57:01	5977	93.7	5373	1				1561	1				221	1
Allotype	B	H	57:01	404	6.3	361	0.97	0.69	1.35	0.841	112	1.06	0.84	1.33	0.621	12	0.76	0.42	1.38	0.376
Allotype	B	H	non 35:03	6081	95.3	5466	1				1597	1				223	1
Allotype	B	H	35:03	300	4.7	268	0.96	0.66	1.42	0.853	76	0.96	0.74	1.26	0.797	10	0.94	0.49	1.81	0.859
Allotype	B	H	non 38:01	6090	95.4	5468	1				1601	1				225	1
Allotype	B	H	38:01	293	4.6	268	1.32	0.86	2.02	0.206	72	0.9	0.68	1.19	0.459	8	0.71	0.34	1.45	0.343
Allotype	B	H	non 14:02	6127	96	5501	1				1618	1				224	1
Allotype	B	H	14:02	256	4	234	1.18	0.75	1.86	0.476	55	0.77	0.57	1.05	0.094	9	0.96	0.49	1.91	0.912
Allotype	B	H	non 49:01	6186	96.8	5570	1				1626	1				228	1
Allotype	B	H	49:01	202	3.2	170	0.56	0.38	0.83	0.004	48	0.86	0.61	1.19	0.357	5	0.65	0.26	1.6	0.347
Allotype	B	H	non 40:02	6182	96.9	5557	1				1623	1				229	1
Allotype	B	H	40:02	199	3.1	177	0.88	0.56	1.39	0.585	50	0.95	0.68	1.32	0.75	4	0.52	0.19	1.41	0.198
Allotype	B	H	non 55:01	6186	96.9	5560	1				1631	1				225	1
Allotype	B	H	55:01	195	3.1	174	0.96	0.6	1.54	0.876	42	0.77	0.55	1.1	0.15	8	1.12	0.54	2.31	0.768
Allotype	B	H	non 37:01	6189	97	5560	1				1623	1				227	1
Allotype	B	H	37:01	193	3	175	1.13	0.69	1.88	0.624	50	0.94	0.67	1.3	0.697	6	0.8	0.35	1.83	0.589
Allotype	B	H	non 39:01	6208	97.3	5577	1				1623	1				223	1
Allotype	B	H	39:01	173	2.7	157	1.06	0.62	1.81	0.82	50	1.1	0.78	1.54	0.597	10	1.53	0.79	2.97	0.211
Allotype	B	H	non 50:01	6237	97.7	5597	1				1635	1				228	1
Allotype	B	H	50:01	145	2.3	138	2.04	0.94	4.41	0.071	39	1	0.69	1.46	0.983	5	0.94	0.38	2.33	0.893
Allotype	B	H	non 52:01	6260	98.1	5625	1				1647	1				230	1
Allotype	B	H	52:01	122	1.9	110	0.96	0.52	1.78	0.906	26	0.7	0.45	1.09	0.119	3	0.57	0.18	1.84	0.35
Allotype	B	H	non 58:01	6266	98.2	5631	1				1632	1				226	1
Allotype	B	H	58:01	115	1.8	103	0.94	0.51	1.75	0.858	41	1.51	1.02	2.23	0.04	7	1.75	0.8	3.85	0.165
Allotype	B	H	non 35:02	6269	98.2	5632	1				1644	1				229	1
Allotype	B	H	35:02	112	1.8	102	1.2	0.61	2.34	0.603	29	1	0.65	1.54	0.994	4	1.06	0.38	2.94	0.904
Allotype	B	H	non 56:01	6272	98.3	5635	1				1646	1				231	1
Allotype	B	H	56:01	109	1.7	99	1.03	0.53	2.02	0.929	27	0.88	0.57	1.38	0.583	2	0.45	0.11	1.83	0.264
Allotype	B	H	non 14:01	6279	98.4	5642	1				1646	1				228	1
Allotype	B	H	14:01	103	1.6	93	1.11	0.57	2.17	0.764	27	1.07	0.68	1.67	0.777	5	1.5	0.6	3.76	0.392
Allotype	B	H	non 27:02	6296	98.6	5653	1				1650	1				230	1
Allotype	B	H	27:02	88	1.4	84	2.31	0.83	6.42	0.108	24	1.01	0.63	1.64	0.957	4	1.04	0.37	2.9	0.941
Allotype	B	H	non 41:02	6300	98.7	5660	1				1658	1				233	1
Allotype	B	H	41:02	81	1.3	74	1.16	0.52	2.57	0.712	15	0.64	0.36	1.12	0.116	0	0	0	-	0.959
Allotype	B	H	non 35:08	6303	98.8	5662	1				1652	1				229	1
Allotype	B	H	35:08	78	1.2	72	1.32	0.57	3.09	0.517	21	1.01	0.61	1.68	0.969	4	1.4	0.5	3.93	0.518
Allotype	B	H	non 39:06	6309	98.9	5669	1				1650	1				231	1
Allotype	B	H	39:06	72	1.1	65	0.99	0.44	2.22	0.983	23	1.2	0.72	1.99	0.48	2	0.67	0.16	2.76	0.575
Allotype	B	H	non 44:05	6312	98.9	5672	1				1655	1				232	1
Allotype	B	H	44:05	69	1.1	62	0.84	0.38	1.87	0.675	18	0.92	0.53	1.59	0.773	1	0.34	0.05	2.47	0.286
Allotype	B	H	non 41:01	6324	99.1	5683	1				1662	1				231	1
Allotype	B	H	41:01	57	0.9	51	0.96	0.4	2.28	0.925	11	0.68	0.35	1.33	0.264	2	1.12	0.27	4.65	0.88
Allotype	B	H	non 15:17	6329	99.2	5685	1				1656	1				231	1
Allotype	B	H	15:17	54	0.8	51	1.96	0.6	6.41	0.266	18	1.43	0.8	2.54	0.227	2	0.95	0.23	3.97	0.946
Allotype	B	H	non 07:05	6327	99.2	5687	1				1662	1				231	1
Allotype	B	H	07:05	54	0.8	47	0.84	0.37	1.92	0.689	11	0.64	0.33	1.25	0.19	2	0.86	0.21	3.62	0.841
Allotype	B	H	non 53:01	6329	99.2	5686	1				1659	1				231	1
Allotype	B	H	53:01	52	0.8	48	1.4	0.5	3.99	0.523	14	1	0.54	1.88	0.986	2	0.97	0.23	4.06	0.964
Allotype	B	H	non 45:01	6332	99.2	5692	1				1665	1				230	1
Allotype	B	H	45:01	49	0.8	42	0.67	0.3	1.53	0.342	8	0.55	0.26	1.19	0.129	3	1.71	0.52	5.65	0.376
Allotype	B	H	non 47:01	6334	99.2	5694	1				1661	1				233	1
Allotype	B	H	47:01	48	0.8	41	0.62	0.27	1.42	0.258	12	0.93	0.48	1.81	0.833	0	0	0	-	0.968
Allotype	B	D	non 07:02+44:02	6228	97.6	5597	1				1635	1				231	1
Allotype	B	D	07:02+44:02	153	2.4	137	0.9	0.53	1.54	0.706	38	0.94	0.64	1.37	0.743	2	0.35	0.09	1.42	0.142
Allotype	B	D	non 07:02+08:01	6230	97.6	5599	1				1626	1				222	1
Allotype	B	D	07:02+08:01	151	2.4	135	0.9	0.52	1.53	0.692	47	1.34	0.94	1.91	0.105	11	2.19	1.16	4.14	0.016
Allotype	B	D	non 07:02+07:02	6257	98.1	5622	1				1639	1				229	1
Allotype	B	D	07:02+07:02	124	1.9	112	1.04	0.56	1.92	0.908	34	1.11	0.74	1.66	0.605	4	0.96	0.35	2.63	0.931
Allotype	B	D	non 07:02+15:01	6276	98.4	5638	1				1648	1				228	1
Allotype	B	D	07:02+15:01	105	1.6	96	1.25	0.62	2.52	0.539	25	0.89	0.56	1.41	0.617	5	1.35	0.54	3.4	0.523
Allotype	B	D	non 07:02+35:01	6286	98.5	5650	1				1656	1				230	1
Allotype	B	D	07:02+35:01	95	1.5	84	0.79	0.41	1.51	0.476	17	0.61	0.36	1.04	0.07	3	0.87	0.27	2.8	0.82
Allotype	B	D	non 07:02+18:01	6287	98.5	5647	1				1652	1				228	1
Allotype	B	D	07:02+18:01	94	1.5	87	1.49	0.68	3.27	0.324	21	0.82	0.5	1.35	0.443	5	1.54	0.61	3.86	0.361
Allotype	B	D	non 08:01+44:02	6288	98.5	5652	1				1646	1				233	1
Allotype	B	D	08:01+44:02	93	1.5	82	0.8	0.42	1.53	0.501	27	1.15	0.73	1.81	0.558	0	0	0	-	0.971
Allotype	B	D	non 07:02+51:01	6289	98.6	5646	1				1645	1				231	1
Allotype	B	D	07:02+51:01	92	1.4	88	2.36	0.86	6.51	0.097	28	1.28	0.81	2.01	0.289	2	0.56	0.14	2.29	0.417
Allotype	B	D	non 08:01+15:01	6289	98.6	5654	1				1651	1				230	1
Allotype	B	D	08:01+15:01	92	1.4	80	0.79	0.42	1.49	0.467	22	0.94	0.57	1.53	0.795	3	1.03	0.32	3.3	0.966
Allotype	B	D	non 08:01+40:01	6304	98.8	5662	1				1652	1				231	1
Allotype	B	D	08:01+40:01	77	1.2	72	1.42	0.56	3.56	0.458	21	1.08	0.65	1.8	0.767	2	0.71	0.17	2.92	0.633
Allotype	B	D	non 08:01+51:01	6308	98.9	5669	1				1656	1				230	1
Allotype	B	D	08:01+51:01	73	1.1	65	0.94	0.44	2.01	0.875	17	0.87	0.5	1.51	0.624	3	1.2	0.37	3.88	0.765
Allotype	B	D	non 07:02+40:01	6312	98.9	5674	1				1654	1				231	1
Allotype	B	D	07:02+40:01	69	1.1	60	0.69	0.34	1.42	0.316	19	1.14	0.66	1.95	0.638	2	0.84	0.2	3.46	0.804
Allotype	B	D	non 35:01+44:02	6313	98.9	5675	1				1651	1				232	1
Allotype	B	D	35:01+44:02	68	1.1	59	0.66	0.32	1.35	0.252	22	1.39	0.83	2.33	0.215	1	0.42	0.06	3.06	0.392
Allotype	B	D	non 07:02+27:05	6319	99	5674	1				1651	1				230	1
Allotype	B	D	07:02+27:05	62	1	60	3.38	0.82	13.97	0.093	22	1.49	0.88	2.54	0.141	3	1.21	0.37	3.97	0.754
Allotype	B	D	non 07:02+44:03	6320	99	5678	1				1655	1				232	1
Allotype	B	D	07:02+44:03	61	1	56	1.32	0.52	3.37	0.565	18	1.24	0.71	2.17	0.446	1	0.5	0.07	3.63	0.491
Allotype	B	D	non 15:01+44:02	6320	99	5681	1				1657	1				233	1
Allotype	B	D	15:01+44:02	61	1	53	0.8	0.37	1.73	0.575	16	1.06	0.6	1.9	0.83	0	0	0	-	0.965
Allotype	B	D	non 08:01+08:01	6321	99.1	5681	1				1655	1				233	1
Allotype	B	D	08:01+08:01	60	0.9	53	0.88	0.39	1.99	0.767	18	1.15	0.65	2.03	0.625	0	0	0	-	0.964
Allotype	B	D	non 08:01+18:01	6322	99.1	5682	1				1659	1				230	1
Allotype	B	D	08:01+18:01	59	0.9	52	0.84	0.37	1.88	0.665	14	0.89	0.48	1.64	0.71	3	1.53	0.47	4.99	0.48
Allotype	B	D	non 08:01+27:05	6325	99.1	5684	1				1656	1				228	1
Allotype	B	D	08:01+27:05	56	0.9	50	1.04	0.44	2.48	0.933	17	1.22	0.68	2.18	0.5	5	2.56	0.99	6.63	0.052
Allotype	B	D	non 44:02+51:01	6325	99.1	5685	1				1664	1				233	1
Allotype	B	D	44:02+51:01	56	0.9	49	0.91	0.4	2.1	0.831	9	0.51	0.25	1.05	0.068	0	0	0	-	0.966
Allotype	B	D	non 07:02+57:01	6328	99.2	5688	1				1661	1				232	1
Allotype	B	D	07:02+57:01	53	0.8	46	0.94	0.41	2.13	0.879	12	0.88	0.46	1.68	0.694	1	0.6	0.08	4.39	0.616
Allotype	B	D	non 15:01+51:01	6328	99.2	5685	1				1659	1				232	1
Allotype	B	D	15:01+51:01	53	0.8	49	1.36	0.48	3.85	0.556	14	1.03	0.56	1.91	0.924	1	0.51	0.07	3.75	0.507
Allotype	B	D	non 40:01+44:02	6330	99.2	5687	1				1657	1				231	1
Allotype	B	D	40:01+44:02	51	0.8	47	1.39	0.49	3.94	0.54	16	1.3	0.71	2.38	0.396	2	1.06	0.25	4.44	0.938
Allotype	B	D	non 08:01+35:01	6331	99.2	5690	1				1662	1				230	1
Allotype	B	D	08:01+35:01	50	0.8	44	0.71	0.3	1.71	0.449	11	0.8	0.4	1.57	0.51	3	1.76	0.53	5.79	0.354
Allotype	B	D	non 35:01+40:01	6331	99.2	5690	1				1654	1				229	1
Allotype	B	D	35:01+40:01	50	0.8	44	0.8	0.33	1.9	0.611	19	1.77	0.99	3.18	0.056	4	2.38	0.83	6.78	0.106
Allotype	B	D	non 35:01+44:03	6332	99.2	5689	1				1657	1				232	1
Allotype	B	D	35:01+44:03	49	0.8	45	1.45	0.5	4.17	0.492	16	1.43	0.78	2.63	0.244	1	0.64	0.09	4.67	0.658
Allotype	B	D	non 08:01+13:02	6333	99.2	5690	1				1661	1				233	1
Allotype	B	D	08:01+13:02	48	0.8	44	1.23	0.43	3.5	0.697	12	0.99	0.51	1.93	0.97	0	0	0	-	0.969
Allotype	B	D	non 18:01+44:02	6336	99.3	5691	1				1665	1				232	1
Allotype	B	D	18:01+44:02	45	0.7	43	2.69	0.64	11.35	0.178	8	0.55	0.25	1.2	0.132	1	0.57	0.08	4.22	0.584
Allotype	B	D	non 07:02+13:02	6337	99.3	5693	1				1660	1				232	1
Allotype	B	D	07:02+13:02	44	0.7	41	1.35	0.41	4.45	0.62	13	1.11	0.57	2.13	0.764	1	0.57	0.08	4.22	0.582
Allotype	B	D	non 08:01+57:01	6338	99.3	5699	1				1664	1				232	1
Allotype	B	D	08:01+57:01	43	0.7	35	0.46	0.21	1.03	0.058	9	0.72	0.34	1.51	0.387	1	0.54	0.07	3.96	0.542
Allotype	B	D	non 08:01+44:03	6339	99.3	5693	1				1664	1				233	1
Allotype	B	D	08:01+44:03	42	0.7	41	4.86	0.66	35.77	0.12	9	0.77	0.37	1.63	0.497	0	0	0	-	0.971
Supertype	C	H	non C1	1241	18.4	1124	1				341	1				53	1
Supertype	C	H	C1	5494	81.6	4935	0.9	0.72	1.11	0.312	1423	0.96	0.83	1.1	0.562	206	1.02	0.74	1.4	0.896
Supertype	C	H	non C2	2704	40.2	2417	1				712	1				112	1
Supertype	C	H	C2	4028	59.8	3638	1.12	0.95	1.32	0.181	1051	0.98	0.88	1.1	0.795	146	0.93	0.72	1.2	0.574
Supertype	C	D	non C1+C1	4215	62.8	3801	1				1109	1				154	1
Supertype	C	D	C1+C1	2499	37.2	2230	0.89	0.76	1.05	0.186	647	1	0.89	1.12	0.949	98	1.1	0.85	1.43	0.478
Supertype	C	D	non C1+C2	3726	55.5	3333	1				982	1				145	1
Supertype	C	D	C1+C2	2988	44.5	2698	1.09	0.92	1.28	0.32	774	0.98	0.87	1.09	0.652	107	0.93	0.72	1.2	0.567
Supertype	C	D	non C2+C2	5678	84.6	5094	1				1480	1				213	1
Supertype	C	D	C2+C2	1036	15.4	937	1.12	0.89	1.41	0.327	276	1.02	0.88	1.19	0.801	39	1.01	0.71	1.44	0.945
Supertype	C	D	non unknown	6523	97.2	5865	1				1697	1				244	1
Supertype	C	D	unknown	191	2.8	166	0.75	0.48	1.17	0.206	59	1.17	0.85	1.61	0.332	8	0.85	0.41	1.76	0.657
Allotype	C	H	non 07:01	4503	74	4076	1				1179	1				166	1
Allotype	C	H	07:01	1581	26	1386	0.73	0.61	0.88	0.001	395	0.95	0.83	1.08	0.44	57	1	0.74	1.37	0.984
Allotype	C	H	non 07:02	4585	75.3	4095	1				1171	1				160	1
Allotype	C	H	07:02	1500	24.7	1368	1.2	0.98	1.47	0.085	403	1.09	0.95	1.24	0.215	63	1.24	0.91	1.67	0.17
Allotype	C	H	non 04:01	4661	76.6	4185	1				1184	1				170	1
Allotype	C	H	04:01	1422	23.4	1276	0.99	0.81	1.21	0.914	390	1.11	0.97	1.27	0.131	53	1.04	0.76	1.43	0.801
Allotype	C	H	non 06:02	4925	81	4410	1				1276	1				185	1
Allotype	C	H	06:02	1158	19	1051	1.14	0.91	1.42	0.266	298	0.96	0.82	1.11	0.563	38	0.86	0.6	1.23	0.416
Allotype	C	H	non 03:04	5164	84.9	4646	1				1326	1				187	1
Allotype	C	H	03:04	920	15.1	816	0.9	0.71	1.13	0.345	249	1.08	0.92	1.26	0.363	36	1.1	0.76	1.59	0.61
Allotype	C	H	non 05:01	5260	86.5	4709	1				1352	1				197	1
Allotype	C	H	05:01	823	13.5	752	1.25	0.96	1.63	0.096	222	1.06	0.9	1.25	0.492	26	0.84	0.55	1.27	0.399
Allotype	C	H	non 12:03	5389	88.6	4826	1				1399	1				196	1
Allotype	C	H	12:03	694	11.4	635	1.32	0.99	1.76	0.057	175	0.95	0.79	1.14	0.598	27	1.06	0.7	1.6	0.792
Allotype	C	H	non 02:02	5386	88.5	4833	1				1398	1				200	1
Allotype	C	H	02:02	697	11.5	628	1.04	0.8	1.36	0.764	176	0.97	0.81	1.17	0.774	23	0.86	0.55	1.33	0.492
Allotype	C	H	non 03:03	5456	89.7	4904	1				1422	1				205	1
Allotype	C	H	03:03	628	10.3	558	0.89	0.68	1.16	0.389	153	0.92	0.76	1.12	0.405	19	0.76	0.47	1.23	0.26
Allotype	C	H	non 01:02	5712	93.9	5122	1				1480	1				205	1
Allotype	C	H	01:02	371	6.1	339	1.27	0.87	1.87	0.211	94	0.99	0.77	1.26	0.91	18	1.37	0.83	2.26	0.215
Allotype	C	H	non 08:02	5764	94.8	5171	1				1498	1				210	1
Allotype	C	H	08:02	319	5.2	290	1.16	0.78	1.72	0.48	76	0.92	0.71	1.21	0.561	13	1.18	0.66	2.1	0.578
Allotype	C	H	non 07:04	5818	95.6	5229	1				1503	1				219	1
Allotype	C	H	07:04	266	4.4	233	0.79	0.53	1.16	0.222	71	1.07	0.81	1.42	0.622	4	0.42	0.15	1.14	0.089
Allotype	C	H	non 15:02	5835	95.9	5235	1				1510	1				211	1
Allotype	C	H	15:02	248	4.1	226	1.28	0.81	2.02	0.29	64	0.97	0.72	1.31	0.856	12	1.38	0.76	2.53	0.293
Allotype	C	H	non 16:01	5833	95.9	5238	1				1520	1				216	1
Allotype	C	H	16:01	250	4.1	223	0.87	0.57	1.33	0.525	54	0.77	0.57	1.05	0.102	7	0.74	0.34	1.59	0.432
Allotype	C	H	non 14:02	5923	97.4	5325	1				1531	1				218	1
Allotype	C	H	14:02	161	2.6	137	0.65	0.42	1.03	0.068	43	1.07	0.75	1.53	0.724	5	0.93	0.38	2.32	0.883
Allotype	C	H	non 17:01	5948	97.8	5338	1				1547	1				222	1
Allotype	C	H	17:01	135	2.2	123	1.13	0.61	2.08	0.703	27	0.73	0.48	1.12	0.151	1	0.19	0.03	1.36	0.098
Allotype	C	H	non 12:02	5970	98.1	5361	1				1551	1				220	1
Allotype	C	H	12:02	113	1.9	100	0.82	0.45	1.49	0.515	23	0.67	0.42	1.07	0.097	3	0.6	0.18	1.91	0.383
Allotype	C	H	non 16:02	6013	98.8	5395	1				1552	1				216	1
Allotype	C	H	16:02	71	1.2	67	1.89	0.68	5.26	0.222	23	1.41	0.85	2.35	0.18	7	2.97	1.32	6.7	0.009
Allotype	C	H	non 15:05	6016	98.9	5401	1				1561	1				218	1
Allotype	C	H	15:05	67	1.1	60	1.06	0.47	2.38	0.885	13	0.62	0.34	1.15	0.128	5	1.87	0.73	4.77	0.191
Allotype	C	H	non 03:02	6039	99.3	5418	1				1558	1				220	1
Allotype	C	H	03:02	44	0.7	43	4.72	0.64	34.58	0.127	16	1.63	0.87	3.06	0.125	3	2.31	0.69	7.72	0.172
Allotype	C	D	non 04:01+07:02	5882	96.7	5275	1				1519	1				212	1
Allotype	C	D	04:01+07:02	201	3.3	186	1.35	0.78	2.32	0.283	55	1.09	0.79	1.5	0.592	11	1.73	0.92	3.25	0.091
Allotype	C	D	non 06:02+07:01	5887	96.8	5285	1				1533	1				220	1
Allotype	C	D	06:02+07:01	196	3.2	176	1.03	0.64	1.67	0.896	41	0.76	0.54	1.09	0.134	3	0.42	0.13	1.31	0.135
Allotype	C	D	non 04:01+07:01	5913	97.2	5311	1				1531	1				219	1
Allotype	C	D	04:01+07:01	170	2.8	150	0.8	0.49	1.29	0.359	43	0.96	0.67	1.37	0.822	4	0.66	0.24	1.79	0.411
Allotype	C	D	non 07:01+07:02	5913	97.2	5309	1				1530	1				211	1
Allotype	C	D	07:01+07:02	170	2.8	152	0.95	0.57	1.57	0.831	44	1.06	0.75	1.51	0.735	12	2.31	1.25	4.26	0.007
Allotype	C	D	non 04:01+06:02	5918	97.3	5314	1				1538	1				220	1
Allotype	C	D	04:01+06:02	165	2.7	147	0.94	0.57	1.56	0.811	36	0.78	0.53	1.14	0.196	3	0.47	0.15	1.48	0.196
Allotype	C	D	non 06:02+07:02	5919	97.3	5310	1				1527	1				220	1
Allotype	C	D	06:02+07:02	164	2.7	151	1.31	0.73	2.35	0.359	47	1.11	0.79	1.58	0.542	3	0.46	0.14	1.46	0.187
Allotype	C	D	non 07:02+07:02	5934	97.6	5329	1				1537	1				218	1
Allotype	C	D	07:02+07:02	149	2.4	132	0.86	0.51	1.45	0.563	37	0.98	0.67	1.43	0.908	5	0.98	0.39	2.43	0.961
Allotype	C	D	non 07:01+07:01	5938	97.6	5336	1				1533	1				218	1
Allotype	C	D	07:01+07:01	145	2.4	125	0.68	0.42	1.11	0.122	41	1.1	0.76	1.6	0.606	5	0.82	0.33	2.05	0.674
Allotype	C	D	non 03:04+04:01	5940	97.6	5334	1				1526	1				217	1
Allotype	C	D	03:04+04:01	143	2.4	127	0.86	0.5	1.47	0.581	48	1.41	0.98	2.01	0.062	6	1.12	0.48	2.58	0.795
Allotype	C	D	non 05:01+07:02	5945	97.7	5333	1				1545	1				220	1
Allotype	C	D	05:01+07:02	138	2.3	128	1.45	0.75	2.8	0.274	29	0.78	0.51	1.18	0.242	3	0.59	0.18	1.88	0.372
Allotype	C	D	non 03:04+07:01	5949	97.8	5344	1				1539	1				218	1
Allotype	C	D	03:04+07:01	134	2.2	117	0.78	0.46	1.32	0.352	35	1.06	0.71	1.57	0.787	5	1.07	0.43	2.67	0.881
Allotype	C	D	non 02:02+07:01	5966	98.1	5362	1				1551	1				218	1
Allotype	C	D	02:02+07:01	117	1.9	99	0.62	0.37	1.06	0.079	23	0.69	0.44	1.1	0.122	5	1.16	0.46	2.9	0.753
Allotype	C	D	non 05:01+07:01	5967	98.1	5362	1				1543	1				220	1
Allotype	C	D	05:01+07:01	116	1.9	99	0.7	0.4	1.2	0.19	31	0.99	0.65	1.51	0.974	3	0.65	0.2	2.08	0.466
Allotype	C	D	non 03:04+07:02	5969	98.1	5361	1				1543	1				221	1
Allotype	C	D	03:04+07:02	114	1.9	100	0.78	0.44	1.38	0.391	31	1.11	0.73	1.69	0.633	2	0.44	0.11	1.8	0.254
Allotype	C	D	non 04:01+05:01	5973	98.2	5362	1				1532	1				220	1
Allotype	C	D	04:01+05:01	110	1.8	99	0.98	0.51	1.86	0.946	42	1.86	1.25	2.75	0.002	3	0.78	0.24	2.5	0.676
Allotype	C	D	non 02:02+07:02	5978	98.3	5363	1				1541	1				218	1
Allotype	C	D	02:02+07:02	105	1.7	98	1.43	0.66	3.13	0.367	33	1.31	0.86	2	0.207	5	1.2	0.48	3.02	0.696
Allotype	C	D	non 04:01+12:03	5982	98.3	5366	1				1552	1				223	1
Allotype	C	D	04:01+12:03	101	1.7	95	2.09	0.9	4.87	0.087	22	0.81	0.5	1.31	0.385	0	0	0	-	0.97
Allotype	C	D	non 03:03+07:01	5985	98.4	5376	1				1550	1				220	1
Allotype	C	D	03:03+07:01	98	1.6	85	0.66	0.36	1.2	0.173	24	0.97	0.61	1.55	0.896	3	0.86	0.27	2.77	0.803
Allotype	C	D	non 07:01+12:03	5986	98.4	5371	1				1547	1				219	1
Allotype	C	D	07:01+12:03	97	1.6	90	1.61	0.73	3.54	0.239	27	1.11	0.71	1.75	0.648	4	1.16	0.42	3.23	0.773
Allotype	C	D	non 04:01+04:01	5988	98.4	5378	1				1549	1				219	1
Allotype	C	D	04:01+04:01	95	1.6	83	0.84	0.45	1.57	0.586	25	1.06	0.67	1.69	0.794	4	1.21	0.43	3.35	0.72
Allotype	C	D	non 03:03+07:02	5996	98.6	5381	1				1551	1				221	1
Allotype	C	D	03:03+07:02	87	1.4	80	1.33	0.6	2.94	0.479	23	1.02	0.63	1.66	0.937	2	0.6	0.15	2.5	0.488
Allotype	C	D	non 07:02+12:03	5996	98.6	5383	1				1547	1				211	1
Allotype	C	D	07:02+12:03	87	1.4	78	1.03	0.5	2.11	0.933	27	1.29	0.81	2.05	0.284	12	4.42	2.32	8.41
Allotype	C	D	non 03:04+06:02	6002	98.7	5391	1				1554	1				218	1
Allotype	C	D	03:04+06:02	81	1.3	70	0.66	0.34	1.27	0.216	20	0.89	0.53	1.49	0.659	5	1.75	0.69	4.42	0.24
Allotype	C	D	non 02:02+04:01	6005	98.7	5389	1				1556	1				222	1
Allotype	C	D	02:02+04:01	78	1.3	72	1.34	0.57	3.15	0.501	18	0.84	0.49	1.43	0.509	1	0.34	0.05	2.44	0.28
Allotype	C	D	non 05:01+06:02	6006	98.7	5389	1				1553	1				220	1
Allotype	C	D	05:01+06:02	77	1.3	72	1.67	0.66	4.2	0.276	21	1.04	0.62	1.73	0.893	3	1.07	0.33	3.44	0.915
Allotype	C	D	non 03:04+05:01	6008	98.8	5389	1				1550	1				220	1
Allotype	C	D	03:04+05:01	75	1.2	72	3.15	0.98	10.12	0.054	24	1.44	0.88	2.36	0.146	3	1.09	0.34	3.55	0.88
Allotype	C	D	non 03:03+04:01	6009	98.8	5396	1				1554	1				219	1
Allotype	C	D	03:03+04:01	74	1.2	65	0.78	0.38	1.6	0.494	20	1.05	0.62	1.78	0.84	4	1.23	0.43	3.47	0.7
Allotype	C	D	non 03:03+03:04	6014	98.9	5398	1				1560	1				222	1
Allotype	C	D	03:03+03:04	69	1.1	63	1.32	0.55	3.13	0.533	14	0.73	0.4	1.32	0.298	1	0.37	0.05	2.71	0.329
Allotype	C	D	non 02:02+06:02	6015	98.9	5396	1				1550	1				219	1
Allotype	C	D	02:02+06:02	68	1.1	65	2.23	0.69	7.17	0.179	24	1.53	0.92	2.54	0.102	4	1.68	0.6	4.72	0.326
Allotype	C	D	non 01:02+07:01	6016	98.9	5400	1				1559	1				220	1
Allotype	C	D	01:02+07:01	67	1.1	61	1.06	0.45	2.5	0.895	15	0.82	0.46	1.47	0.499	3	1.26	0.39	4.1	0.7
Allotype	C	D	non 06:02+06:02	6017	98.9	5403	1				1557	1				218	1
Allotype	C	D	06:02+06:02	66	1.1	58	0.87	0.4	1.86	0.713	17	0.9	0.52	1.59	0.726	5	1.89	0.74	4.82	0.184
Allotype	C	D	non 06:02+12:03	6017	98.9	5400	1				1556	1				221	1
Allotype	C	D	06:02+12:03	66	1.1	61	1.27	0.5	3.22	0.615	18	1.04	0.6	1.8	0.901	2	0.86	0.2	3.59	0.834
Allotype	C	D	non 03:04+12:03	6018	98.9	5403	1				1553	1				219	1
Allotype	C	D	03:04+12:03	65	1.1	58	1	0.45	2.26	0.993	21	1.34	0.79	2.27	0.278	4	1.88	0.67	5.26	0.232
Allotype	C	D	non 03:03+06:02	6022	99	5410	1				1557	1				221	1
Allotype	C	D	03:03+06:02	61	1	51	0.6	0.3	1.21	0.154	17	1.05	0.59	1.86	0.872	2	0.8	0.19	3.37	0.764
Allotype	C	D	non 02:02+03:04	6029	99.1	5415	1				1563	1				222	1
Allotype	C	D	02:02+03:04	54	0.9	46	0.72	0.33	1.56	0.402	11	0.78	0.4	1.53	0.479	1	0.59	0.08	4.3	0.6
Allotype	C	D	non 05:01+12:03	6029	99.1	5414	1				1561	1				222	1
Allotype	C	D	05:01+12:03	54	0.9	47	0.74	0.32	1.67	0.463	13	0.85	0.45	1.6	0.608	1	0.45	0.06	3.32	0.436
Allotype	C	D	non 02:02+05:01	6035	99.2	5418	1				1562	1				222	1
Allotype	C	D	02:02+05:01	48	0.8	43	0.99	0.38	2.56	0.982	12	1	0.52	1.94	0.996	1	0.59	0.08	4.33	0.601
Allotype	C	D	non 01:02+04:01	6037	99.2	5420	1				1561	1				221	1
Allotype	C	D	01:02+04:01	46	0.8	41	0.81	0.31	2.12	0.673	13	1.18	0.62	2.26	0.62	2	1.14	0.27	4.83	0.858
Allotype	C	D	non 01:02+07:02	6037	99.2	5418	1				1566	1				221	1
Allotype	C	D	01:02+07:02	46	0.8	43	1.9	0.58	6.24	0.292	8	0.62	0.28	1.33	0.218	2	1.17	0.28	4.94	0.831
Allotype	C	D	non 07:01+08:02	6038	99.3	5423	1				1563	1				221	1
Allotype	C	D	07:01+08:02	45	0.7	38	0.66	0.28	1.52	0.329	11	0.96	0.48	1.91	0.898	2	1.49	0.35	6.33	0.588
Allotype	C	D	non 07:02+07:04	6038	99.3	5419	1				1561	1				223	1
Allotype	C	D	07:02+07:04	45	0.7	42	1.33	0.4	4.38	0.637	13	1.16	0.6	2.24	0.649	0	0	0	-	0.97
Allotype	C	D	non 04:01+08:02	6040	99.3	5425	1				1563	1				220	1
Allotype	C	D	04:01+08:02	43	0.7	36	0.59	0.26	1.36	0.216	11	1	0.5	2.01	0.998	3	1.98	0.6	6.59	0.266
Allotype	C	D	non 07:01+07:04	6040	99.3	5423	1				1561	1				222	1
Allotype	C	D	07:01+07:04	43	0.7	38	0.84	0.32	2.2	0.724	13	1.37	0.7	2.65	0.356	1	0.72	0.1	5.36	0.752
Allotype	C	D	non 07:01+16:01	6040	99.3	5423	1				1565	1				222	1
Allotype	C	D	07:01+16:01	43	0.7	38	0.97	0.37	2.55	0.957	9	0.78	0.37	1.64	0.511	1	0.73	0.1	5.42	0.762
Allotype	C	D	non 03:03+12:03	6042	99.3	5424	1				1565	1				222	1
Allotype	C	D	03:03+12:03	41	0.7	37	1.01	0.35	2.91	0.989	9	0.83	0.39	1.76	0.619	1	0.63	0.08	4.68	0.653
Supertype	DR	H	non DR1	2506	36.4	2220	1				637	1				88	1
Supertype	DR	H	DR1	4382	63.6	3968	1.2	1.02	1.42	0.027	1172	1.08	0.96	1.21	0.199	176	1.17	0.9	1.53	0.233
Supertype	DR	H	non DR3	5487	79.9	4928	1				1456	1				209	1
Supertype	DR	H	DR3	1382	20.1	1243	0.98	0.8	1.2	0.837	353	0.95	0.83	1.09	0.478	54	1	0.74	1.36	0.993
Supertype	DR	H	non DR4	4811	70	4354	1				1300	1				193	1
Supertype	DR	H	DR4	2059	30	1818	0.83	0.7	0.98	0.029	506	0.88	0.78	0.99	0.034	70	0.86	0.65	1.14	0.289
Supertype	DR	H	non DR5	3171	46.1	2841	1				810	1				122	1
Supertype	DR	H	DR5	3704	53.9	3335	1.06	0.9	1.25	0.464	1000	1.09	0.98	1.22	0.116	142	1.03	0.8	1.32	0.799
Supertype	DR	H	non DR9	6736	98.1	6050	1				1773	1				260	1
Supertype	DR	H	DR9	127	1.9	115	1.09	0.59	2.01	0.792	33	1.02	0.68	1.53	0.915	3	0.62	0.2	1.98	0.422
Supertype	DR	D	non DR4+DR5	6163	89.5	5558	1				1634	1				245	1
Supertype	DR	D	DR4+DR5	722	10.5	630	0.79	0.62	1.01	0.06	177	0.89	0.74	1.06	0.198	19	0.66	0.41	1.06	0.083
Supertype	DR	D	non DR5+DR5	6147	89.3	5529	1				1609	1				230	1
Supertype	DR	D	DR5+DR5	738	10.7	659	0.95	0.74	1.22	0.675	202	1.06	0.9	1.27	0.477	34	1.2	0.83	1.74	0.338
Supertype	DR	D	non DR3+DR4	6652	96.6	5982	1				1757	1				256	1
Supertype	DR	D	DR3+DR4	233	3.4	206	0.84	0.55	1.27	0.405	54	0.84	0.61	1.15	0.273	8	0.91	0.44	1.88	0.806
Supertype	DR	D	non DR1+DR1	5802	84.3	5216	1				1525	1				225	1
Supertype	DR	D	DR1+DR1	1083	15.7	972	0.97	0.78	1.21	0.773	286	0.99	0.85	1.15	0.908	39	0.92	0.65	1.3	0.624
Supertype	DR	D	non DR1+DR4	5972	86.7	5377	1				1576	1				227	1
Supertype	DR	D	DR1+DR4	913	13.3	811	0.9	0.72	1.13	0.356	235	0.98	0.83	1.15	0.766	37	1.09	0.76	1.56	0.639
Supertype	DR	D	non DR3+DR5	6426	93.3	5783	1				1693	1				246	1
Supertype	DR	D	DR3+DR5	459	6.7	405	0.81	0.6	1.1	0.176	118	0.98	0.79	1.22	0.88	18	1.04	0.64	1.71	0.86
Supertype	DR	D	non DR1+DR3	6293	91.4	5645	1				1656	1				236	1
Supertype	DR	D	DR1+DR3	592	8.6	543	1.22	0.89	1.66	0.216	155	0.98	0.81	1.19	0.86	28	1.2	0.8	1.8	0.389
Supertype	DR	D	non DR1+DR5	5158	74.9	4603	1				1328	1				195	1
Supertype	DR	D	DR1+DR5	1727	25.1	1585	1.32	1.08	1.61	0.006	483	1.13	1	1.28	0.054	69	1.1	0.83	1.46	0.501
Supertype	DR	D	non DR4+DR4	6728	97.7	6050	1				1778	1				258	1
Supertype	DR	D	DR4+DR4	157	2.3	138	0.86	0.52	1.4	0.536	33	0.72	0.48	1.06	0.096	6	1	0.43	2.29	0.995
Supertype	DR	D	non DR3+DR3	6807	98.9	6117	1				1791	1				264	1
Supertype	DR	D	DR3+DR3	78	1.1	71	1.16	0.52	2.56	0.722	20	0.95	0.56	1.59	0.838	0	0	0	-	0.959
Supertype	DR	D	non DR1+DR9	6844	99.4	6155	1				1802	1				262	1
Supertype	DR	D	DR1+DR9	41	0.6	33	0.44	0.2	0.99	0.047	9	0.78	0.37	1.65	0.516	2	1.1	0.26	4.66	0.901
Supertype	DR	D	non unknown	6828	99.2	6134	1				1795	1				261	1
Supertype	DR	D	unknown	57	0.8	54	2.2	0.68	7.17	0.189	16	1.2	0.66	2.15	0.554	3	1.21	0.37	3.97	0.756
Supertype	DR	D	non DR4+DR9	6859	99.6	6163	1				1805	1				264	1
Supertype	DR	D	DR4+DR9	26	0.4	25	3.18	0.42	24.06	0.262	6	0.86	0.34	2.15	0.738	0	0	0	-	0.965
Supertype	DR	D	non DR3+DR9	6872	99.8	6177	1				1809	1				264	1
Supertype	DR	D	DR3+DR9	13	0.2	11	0.51	0.11	2.4	0.396	2	0.52	0.12	2.37	0.4	0	0	0	-	0.975
Supertype	DR	D	non DR5+DR9	6840	99.3	6144	1				1796	1				263	1
Supertype	DR	D	DR5+DR9	45	0.7	44	5.16	0.7	38.1	0.108	15	1.54	0.82	2.9	0.184	1	0.72	0.1	5.3	0.746
Supertype	DR	D	non DR9+DR9	6884	100	6187	1				1811	1				264	1
Supertype	DR	D	DR9+DR9	1	0	1	>10	0	-	0.963	0	0	0	-	0.958	0	0	0	-	0.977
Allotype	DR	H	non 15:01	4950	74.3	4430	1				1270	1				174	1
Allotype	DR	H	15:01	1711	25.7	1556	1.1	0.91	1.34	0.316	479	1.13	1	1.28	0.048	75	1.25	0.95	1.66	0.114
Allotype	DR	H	non 07:01	5104	76.6	4568	1				1356	1				198	1
Allotype	DR	H	07:01	1558	23.4	1418	1.22	1	1.49	0.056	392	0.92	0.8	1.05	0.203	51	0.84	0.61	1.15	0.284
Allotype	DR	H	non 03:01	5337	80.2	4795	1				1413	1				199	1
Allotype	DR	H	03:01	1318	19.8	1186	0.98	0.8	1.21	0.854	335	0.95	0.82	1.09	0.455	50	1.01	0.73	1.38	0.972
Allotype	DR	H	non 01:01	5492	82.5	4937	1				1428	1				205	1
Allotype	DR	H	01:01	1164	17.5	1044	0.98	0.79	1.21	0.84	319	1.08	0.94	1.25	0.267	44	1.03	0.74	1.44	0.871
Allotype	DR	H	non 11:01	5646	84.9	5069	1				1489	1				220	1
Allotype	DR	H	11:01	1003	15.1	906	1.06	0.84	1.34	0.606	257	0.97	0.83	1.13	0.699	29	0.73	0.49	1.09	0.123
Allotype	DR	H	non 13:01	5653	85	5072	1				1460	1				209	1
Allotype	DR	H	13:01	999	15	905	1.11	0.88	1.4	0.384	286	1.16	1	1.35	0.051	40	1.11	0.78	1.58	0.547
Allotype	DR	H	non 04:01	5667	85.2	5097	1				1507	1				219	1
Allotype	DR	H	04:01	983	14.8	879	0.98	0.78	1.24	0.894	239	0.89	0.76	1.04	0.139	30	0.8	0.54	1.18	0.266
Allotype	DR	H	non 13:02	6144	92.3	5518	1				1597	1				229	1
Allotype	DR	H	13:02	510	7.7	461	1.04	0.76	1.42	0.814	149	1.16	0.94	1.42	0.157	20	1.01	0.63	1.63	0.949
Allotype	DR	H	non 11:04	6223	93.6	5589	1				1644	1				232	1
Allotype	DR	H	11:04	428	6.4	387	1.1	0.78	1.56	0.568	103	0.9	0.72	1.14	0.385	17	1.12	0.67	1.86	0.663
Allotype	DR	H	non 08:01	6271	94.2	5640	1				1638	1				235	1
Allotype	DR	H	08:01	383	5.8	340	0.85	0.61	1.2	0.356	109	1.13	0.9	1.43	0.305	14	1	0.57	1.74	0.991
Allotype	DR	H	non 14:01	6315	95	5679	1				1655	1				231	1
Allotype	DR	H	14:01	335	5	297	0.93	0.65	1.32	0.675	91	1.04	0.81	1.34	0.731	18	1.53	0.93	2.53	0.092
Allotype	DR	H	non 04:04	6315	95	5691	1				1659	1				241	1
Allotype	DR	H	04:04	335	5	285	0.64	0.46	0.88	0.006	87	0.97	0.75	1.25	0.826	8	0.61	0.3	1.25	0.174
Allotype	DR	H	non 16:01	6355	95.6	5717	1				1666	1				239	1
Allotype	DR	H	16:01	295	4.4	259	0.84	0.58	1.22	0.354	80	1.04	0.79	1.35	0.798	10	0.89	0.47	1.71	0.735
Allotype	DR	H	non 12:01	6411	96.4	5768	1				1683	1				231	1
Allotype	DR	H	12:01	240	3.6	209	0.82	0.55	1.21	0.312	64	1.04	0.77	1.39	0.816	18	2.25	1.35	3.73	0.002
Allotype	DR	H	non 13:03	6465	97.2	5805	1				1699	1				243	1
Allotype	DR	H	13:03	184	2.8	170	1.43	0.81	2.5	0.216	47	0.96	0.68	1.34	0.793	6	0.8	0.35	1.83	0.59
Allotype	DR	H	non 01:02	6487	97.5	5828	1				1710	1				246	1
Allotype	DR	H	01:02	164	2.5	149	1.03	0.59	1.78	0.927	36	0.78	0.54	1.14	0.204	3	0.46	0.15	1.47	0.19
Allotype	DR	H	non 11:03	6508	97.9	5852	1				1707	1				244	1
Allotype	DR	H	11:03	141	2.1	123	0.77	0.46	1.29	0.327	39	1.11	0.76	1.62	0.584	5	0.91	0.36	2.26	0.835
Allotype	DR	H	non 09:01	6527	98.2	5864	1				1714	1				246	1
Allotype	DR	H	09:01	122	1.8	111	1.11	0.59	2.11	0.745	32	1.03	0.68	1.56	0.875	3	0.66	0.21	2.12	0.49
Allotype	DR	H	non 10:01	6530	98.2	5877	1				1723	1				246	1
Allotype	DR	H	10:01	123	1.8	102	0.51	0.31	0.84	0.007	24	0.67	0.43	1.06	0.086	3	0.61	0.19	1.96	0.407
Allotype	DR	H	non 04:02	6534	98.2	5870	1				1717	1				245	1
Allotype	DR	H	04:02	118	1.8	108	1.17	0.6	2.28	0.652	30	0.95	0.62	1.45	0.796	5	1.02	0.41	2.56	0.961
Allotype	DR	H	non 04:03	6540	98.3	5879	1				1722	1				243	1
Allotype	DR	H	04:03	110	1.7	97	0.91	0.5	1.67	0.771	25	0.82	0.52	1.29	0.392	6	1.63	0.7	3.79	0.254
Allotype	DR	H	non 15:02	6544	98.4	5880	1				1726	1				246	1
Allotype	DR	H	15:02	106	1.6	96	1.09	0.56	2.13	0.8	20	0.63	0.38	1.03	0.065	3	0.68	0.21	2.19	0.52
Allotype	DR	H	non 04:07	6561	98.7	5896	1				1725	1				245	1
Allotype	DR	H	04:07	89	1.3	80	0.96	0.47	1.96	0.916	21	0.87	0.53	1.43	0.588	4	1.13	0.41	3.15	0.809
Allotype	DR	H	non 04:05	6579	98.9	5915	1				1733	1				247	1
Allotype	DR	H	04:05	71	1.1	61	0.69	0.35	1.38	0.296	14	0.66	0.36	1.2	0.172	3	1.12	0.35	3.62	0.852
Allotype	DR	H	non 04:08	6586	99.1	5918	1				1733	1				248	1
Allotype	DR	H	04:08	63	0.9	57	1.09	0.46	2.61	0.841	13	0.67	0.36	1.25	0.211	1	0.38	0.05	2.78	0.341
Allotype	DR	H	non 11:02	6601	99.3	5931	1				1735	1				248	1
Allotype	DR	H	11:02	49	0.7	45	1.16	0.41	3.33	0.777	11	0.78	0.4	1.55	0.485	1	0.52	0.07	3.78	0.515
Allotype	DR	H	non 01:03	6608	99.4	5935	1				1731	1				246	1
Allotype	DR	H	01:03	42	0.6	41	5	0.68	36.86	0.115	15	1.56	0.82	2.98	0.176	3	1.87	0.56	6.2	0.306
Allotype	DR	H	non 08:03	6608	99.4	5941	1				1734	1				248	1
Allotype	DR	H	08:03	41	0.6	34	0.61	0.26	1.43	0.258	12	1.21	0.61	2.39	0.58	1	0.66	0.09	4.93	0.689
Allotype	DR	D	non 07:01+15:01	6433	96.8	5780	1				1693	1				242	1
Allotype	DR	D	07:01+15:01	216	3.2	195	1.06	0.66	1.69	0.805	53	0.89	0.65	1.23	0.486	7	0.86	0.4	1.85	0.698
Allotype	DR	D	non 03:01+15:01	6441	96.9	5781	1				1687	1				238	1
Allotype	DR	D	03:01+15:01	208	3.1	194	1.46	0.84	2.55	0.181	59	1.1	0.81	1.51	0.532	11	1.36	0.72	2.54	0.344
Allotype	DR	D	non 03:01+07:01	6468	97.3	5808	1				1704	1				248	1
Allotype	DR	D	03:01+07:01	181	2.7	167	1.31	0.75	2.3	0.344	42	0.84	0.59	1.19	0.32	1	0.13	0.02	0.96	0.045
Allotype	DR	D	non 01:01+07:01	6486	97.5	5830	1				1709	1				245	1
Allotype	DR	D	01:01+07:01	163	2.5	145	1.05	0.63	1.75	0.847	37	0.84	0.58	1.22	0.36	4	0.67	0.25	1.84	0.442
Allotype	DR	D	non 01:01+15:01	6486	97.5	5827	1				1697	1				244	1
Allotype	DR	D	01:01+15:01	163	2.5	148	1.01	0.58	1.75	0.969	49	1.23	0.87	1.74	0.237	5	0.79	0.32	1.95	0.607
Allotype	DR	D	non 04:01+15:01	6508	97.9	5851	1				1710	1				244	1
Allotype	DR	D	04:01+15:01	141	2.1	124	0.78	0.46	1.33	0.364	36	1	0.68	1.47	1	5	0.98	0.39	2.43	0.963
Allotype	DR	D	non 07:01+11:01	6511	97.9	5846	1				1716	1				246	1
Allotype	DR	D	07:01+11:01	138	2.1	129	1.62	0.81	3.25	0.169	30	0.76	0.5	1.14	0.182	3	0.57	0.18	1.81	0.34
Allotype	DR	D	non 13:01+15:01	6517	98	5852	1				1706	1				240	1
Allotype	DR	D	13:01+15:01	132	2	123	1.65	0.82	3.3	0.158	40	1.21	0.83	1.77	0.319	9	1.81	0.9	3.64	0.095
Allotype	DR	D	non 15:01+15:01	6520	98.1	5862	1				1710	1				246	1
Allotype	DR	D	15:01+15:01	129	1.9	113	0.72	0.42	1.25	0.246	36	1.08	0.73	1.61	0.685	3	0.6	0.19	1.93	0.396
Allotype	DR	D	non 07:01+13:01	6522	98.1	5859	1				1704	1				245	1
Allotype	DR	D	07:01+13:01	127	1.9	116	1.17	0.62	2.21	0.626	42	1.36	0.93	1.99	0.109	4	0.77	0.28	2.12	0.614
Allotype	DR	D	non 04:01+07:01	6524	98.1	5862	1				1713	1				244	1
Allotype	DR	D	04:01+07:01	125	1.9	113	1.1	0.6	2.03	0.762	33	1.01	0.68	1.53	0.945	5	1.07	0.43	2.66	0.889
Allotype	DR	D	non 11:01+15:01	6526	98.2	5862	1				1705	1				242	1
Allotype	DR	D	11:01+15:01	123	1.8	113	1.03	0.53	2	0.932	41	1.41	0.96	2.07	0.081	7	1.57	0.72	3.44	0.259
Allotype	DR	D	non 01:01+03:01	6530	98.2	5865	1				1714	1				239	1
Allotype	DR	D	01:01+03:01	119	1.8	110	1.38	0.68	2.77	0.37	32	1.01	0.67	1.54	0.945	10	2.38	1.21	4.67	0.012
Allotype	DR	D	non 03:01+04:01	6533	98.3	5870	1				1722	1				244	1
Allotype	DR	D	03:01+04:01	116	1.7	105	1.11	0.58	2.11	0.755	24	0.71	0.45	1.13	0.149	5	1.28	0.51	3.21	0.593
Allotype	DR	D	non 03:01+11:01	6534	98.3	5876	1				1711	1				242	1
Allotype	DR	D	03:01+11:01	115	1.7	99	0.68	0.39	1.19	0.179	35	1.25	0.83	1.87	0.289	7	1.7	0.78	3.74	0.185
Allotype	DR	D	non 07:01+07:01	6541	98.4	5877	1				1707	1				239	1
Allotype	DR	D	07:01+07:01	108	1.6	98	1.05	0.54	2.06	0.887	39	1.5	1	2.24	0.05	10	2.38	1.21	4.68	0.012
Allotype	DR	D	non 01:01+13:01	6543	98.4	5878	1				1719	1				245	1
Allotype	DR	D	01:01+13:01	106	1.6	97	1.14	0.57	2.31	0.709	27	0.96	0.62	1.5	0.864	4	1.06	0.38	2.93	0.912
Allotype	DR	D	non 01:01+04:01	6545	98.4	5884	1				1716	1				243	1
Allotype	DR	D	01:01+04:01	104	1.6	91	0.82	0.45	1.5	0.52	30	1.15	0.74	1.77	0.538	6	1.6	0.69	3.73	0.273
Allotype	DR	D	non 03:01+13:01	6548	98.5	5887	1				1718	1				245	1
Allotype	DR	D	03:01+13:01	101	1.5	88	0.8	0.43	1.46	0.457	28	1.14	0.73	1.78	0.56	4	1.24	0.45	3.42	0.682
Allotype	DR	D	non 01:01+11:01	6549	98.5	5882	1				1723	1				249	1
Allotype	DR	D	01:01+11:01	100	1.5	93	1.62	0.74	3.56	0.23	23	0.86	0.54	1.38	0.532	0	0	0	-	0.971
Allotype	DR	D	non 04:01+13:01	6561	98.7	5894	1				1720	1				248	1
Allotype	DR	D	04:01+13:01	88	1.3	81	1.44	0.65	3.19	0.369	26	1.23	0.77	1.96	0.383	1	0.3	0.04	2.21	0.239
Allotype	DR	D	non 11:01+13:01	6562	98.7	5894	1				1715	1				245	1
Allotype	DR	D	11:01+13:01	87	1.3	81	1.46	0.62	3.4	0.386	31	1.5	0.96	2.35	0.076	4	1.16	0.42	3.23	0.777
Allotype	DR	D	non 04:01+11:01	6568	98.8	5901	1				1733	1				249	1
Allotype	DR	D	04:01+11:01	81	1.2	74	1.16	0.52	2.58	0.709	13	0.54	0.3	0.98	0.044	0	0	0	-	0.959
Allotype	DR	D	non 03:01+03:01	6572	98.8	5905	1				1726	1				249	1
Allotype	DR	D	03:01+03:01	77	1.2	70	1.15	0.52	2.55	0.729	20	0.97	0.58	1.63	0.902	0	0	0	-	0.96
Allotype	DR	D	non 13:02+15:01	6576	98.9	5909	1				1720	1				245	1
Allotype	DR	D	13:02+15:01	73	1.1	66	1.06	0.48	2.36	0.884	26	1.55	0.95	2.53	0.078	4	1.45	0.52	4.05	0.48
Allotype	DR	D	non 11:04+15:01	6592	99.1	5925	1				1735	1				245	1
Allotype	DR	D	11:04+15:01	57	0.9	50	0.76	0.33	1.71	0.502	11	0.69	0.35	1.33	0.266	4	2.1	0.74	5.96	0.163
Allotype	DR	D	non 03:01+13:02	6595	99.2	5926	1				1734	1				249	1
Allotype	DR	D	03:01+13:02	54	0.8	49	1.1	0.43	2.82	0.849	12	0.81	0.42	1.55	0.519	0	0	0	-	0.967
Allotype	DR	D	non 07:01+11:04	6595	99.2	5923	1				1734	1				247	1
Allotype	DR	D	07:01+11:04	54	0.8	52	3.03	0.72	12.75	0.131	12	0.86	0.45	1.65	0.655	2	1.22	0.29	5.13	0.783
Allotype	DR	D	non 04:04+15:01	6597	99.2	5929	1				1731	1				246	1
Allotype	DR	D	04:04+15:01	52	0.8	46	0.9	0.38	2.15	0.812	15	1.13	0.61	2.08	0.696	3	1.61	0.49	5.27	0.43
Allotype	DR	D	non 01:01+13:02	6599	99.2	5931	1				1729	1				246	1
Allotype	DR	D	01:01+13:02	50	0.8	44	0.73	0.3	1.75	0.478	17	1.45	0.8	2.62	0.223	3	1.63	0.49	5.36	0.424
Allotype	DR	D	non 14:01+15:01	6599	99.2	5929	1				1732	1				248	1
Allotype	DR	D	14:01+15:01	50	0.8	46	1.33	0.47	3.77	0.59	14	1.16	0.62	2.17	0.643	1	0.57	0.08	4.2	0.584
Allotype	DR	D	non 08:01+15:01	6601	99.3	5931	1				1729	1				248	1
Allotype	DR	D	08:01+15:01	48	0.7	44	1.16	0.41	3.29	0.782	17	1.63	0.89	2.97	0.111	1	0.66	0.09	4.81	0.678
Allotype	DR	D	non 15:01+16:01	6601	99.3	5932	1				1735	1				248	1
Allotype	DR	D	15:01+16:01	48	0.7	43	0.99	0.38	2.57	0.989	11	0.81	0.41	1.6	0.546	1	0.51	0.07	3.73	0.507
Allotype	DR	D	non 07:01+13:02	6603	99.3	5935	1				1730	1				246	1
Allotype	DR	D	07:01+13:02	46	0.7	40	0.78	0.32	1.9	0.588	16	1.49	0.81	2.77	0.202	3	1.79	0.54	5.91	0.339
Allotype	DR	D	non 13:01+13:01	6604	99.3	5934	1				1734	1				246	1
Allotype	DR	D	13:01+13:01	45	0.7	41	1.14	0.4	3.23	0.811	12	1.02	0.52	2.01	0.948	3	1.73	0.51	5.81	0.378
Allotype	DR	D	non 07:01+08:01	6605	99.3	5936	1				1735	1				247	1
Allotype	DR	D	07:01+08:01	44	0.7	39	0.94	0.36	2.45	0.895	11	0.9	0.45	1.79	0.755	2	1.37	0.33	5.79	0.665
Allotype	DR	D	non 11:01+11:01	6605	99.3	5937	1				1738	1				249	1
Allotype	DR	D	11:01+11:01	44	0.7	38	0.61	0.25	1.49	0.28	8	0.58	0.26	1.26	0.166	0	0	0	-	0.97
Allotype	DR	D	non 07:01+14:01	6606	99.4	5935	1				1736	1				248	1
Allotype	DR	D	07:01+14:01	43	0.6	40	1.36	0.41	4.49	0.613	10	0.89	0.44	1.83	0.76	1	0.64	0.09	4.72	0.662
Allotype	DR	D	non 13:01+13:02	6607	99.4	5936	1				1733	1				249	1
Allotype	DR	D	13:01+13:02	42	0.6	39	1.24	0.38	4.07	0.723	13	1.26	0.65	2.46	0.496	0	0	0	-	0.971
Allotype	DR	D	non 01:01+01:01	6608	99.4	5937	1				1739	1				247	1
Allotype	DR	D	01:01+01:01	41	0.6	38	1.53	0.46	5.11	0.485	7	0.53	0.24	1.21	0.134	2	1.12	0.27	4.75	0.873
Allotype	DR	D	non 03:01+11:04	6608	99.4	5938	1				1741	1				248	1
Allotype	DR	D	03:01+11:04	41	0.6	37	1.25	0.43	3.62	0.677	5	0.42	0.16	1.06	0.067	1	0.74	0.1	5.53	0.771
Allotype	DR	D	non 01:01+08:01	6609	99.4	5938	1				1730	1				247	1
Allotype	DR	D	01:01+08:01	40	0.6	37	1.27	0.38	4.21	0.699	16	1.95	1.03	3.72	0.041	2	1.53	0.36	6.43	0.563
Allotype	DR	D	non 04:04+07:01	6609	99.4	5941	1				1736	1				248	1
Allotype	DR	D	04:04+07:01	40	0.6	34	0.67	0.27	1.64	0.383	10	0.97	0.47	2.01	0.941	1	0.65	0.09	4.81	0.671
in-silico prediction	A	D	p-pMHC-score, ALL peptides	6916	100	6215	0.99	0.98	1	0.2463	1821	1	0.99	1	0.3087	266	1	0.98	1.02	0.9553
in-silico prediction	B	D	p-pMHC-score, ALL peptides	6918	100	6217	1	0.98	1.01	0.5569	1820	1	0.99	1.01	0.9201	266	0.99	0.97	1.01	0.3745
in-silico prediction	C	D	p-pMHC-score, ALL peptides	6710	97	6027	1.01	0.99	1.03	0.3142	1754	1.01	0.99	1.02	0.3358	252	1.01	0.98	1.04	0.4483
in-silico prediction	A, B, C	G	p-pMHC-score, ALL peptides	6706	99.1	6023	0.99	0.99	1	0.2558	1753	1	0.99	1	0.6869	252	1	0.99	1.01	0.9166
in-silico prediction	DR	D	p-pMHC-score, ALL peptides	6857	96.9	6167	1	1	1	0.4457	1805	1	1	1	0.4278	263	1	1	1.01	0.5555
in-silico prediction	A, B, C, DR	G	p-pMHC-score, ALL peptides	6676	96.5	6000	1	1	1	0.5829	1746	1	1	1	0.3485	251	1	1	1.01	0.53
in-silico prediction	A	D	p-pMHC-score, HIGHEX peptides	6916	100	6215	0.96	0.91	1.01	0.0995	1821	0.99	0.96	1.03	0.6617	266	0.99	0.92	1.07	0.8161
in-silico prediction	B	D	p-pMHC-score, HIGHEX peptides	6918	100	6217	1.02	0.96	1.07	0.564	1820	1.01	0.97	1.05	0.6086	266	1.04	0.96	1.13	0.3598
in-silico prediction	C	D	p-pMHC-score, HIGHEX peptides	6710	97	6027	0.98	0.88	1.08	0.6256	1754	1.02	0.95	1.09	0.6322	252	1	0.86	1.18	0.9521
in-silico prediction	A, B, C	G	p-pMHC-score, HIGHEX peptides	6706	99.1	6023	0.98	0.95	1.02	0.3498	1753	1	0.98	1.03	0.7977	252	1.01	0.96	1.06	0.772
in-silico prediction	DR	D	p-pMHC-score, HIGHEX peptides	6857	96.9	6167	1.01	0.99	1.02	0.3178	1805	1	1	1.01	0.3539	263	1	0.98	1.02	0.7789
in-silico prediction	A, B, C, DR	G	p-pMHC-score, HIGHEX peptides	6676	96.5	6000	1	0.99	1.02	0.5222	1746	1	1	1.01	0.2694	251	1	0.99	1.02	0.6813
in-silico prediction	A	D	p-pMHC-score, SPIKE peptides	6916	100	6215	0.96	0.92	1.01	0.1095	1821	0.99	0.95	1.02	0.3934	266	0.99	0.92	1.07	0.8305
in-silico prediction	B	D	p-pMHC-score, SPIKE peptides	6918	100	6217	1.01	0.94	1.09	0.7089	1820	1	0.96	1.06	0.8519	266	1.03	0.92	1.16	0.5682
in-silico prediction	C	D	p-pMHC-score, SPIKE peptides	6710	97	6027	0.99	0.86	1.14	0.8728	1754	1.01	0.92	1.11	0.8121	252	1.1	0.89	1.37	0.3847
in-silico prediction	A, B, C	G	p-pMHC-score, SPIKE peptides	6706	99.1	6023	0.98	0.94	1.02	0.2928	1753	0.99	0.97	1.02	0.6597	252	1.01	0.95	1.07	0.8148
in-silico prediction	DR	D	p-pMHC-score, SPIKE peptides	6857	96.9	6167	1	0.99	1.02	0.601	1805	1	0.99	1.02	0.419	263	1.01	0.98	1.03	0.6691
in-silico prediction	A, B, C, DR	G	p-pMHC-score, SPIKE peptides	6676	96.5	6000	1	0.98	1.02	0.8763	1746	1	0.99	1.02	0.4515	251	1.01	0.98	1.03	0.5726
in-silico prediction	A	D	p-pMHC-score, CONS peptides	6916	100	6215	1.41	0.85	2.36	0.1862	1821	1.02	0.72	1.45	0.8999	266	1.32	0.59	2.95	0.4921
in-silico prediction	B	D	p-pMHC-score, CONS peptides	6918	100	6217	1.04	0.82	1.34	0.7342	1820	1.22	1.03	1.44	0.0222	266	1.67	1.15	2.42	0.0076
in-silico prediction	C	D	p-pMHC-score, CONS peptides	6710	97	6027	1.02	0.78	1.34	0.8975	1754	1.07	0.89	1.29	0.4668	252	1.15	0.75	1.76	0.5255
in-silico prediction	A, B, C	G	p-pMHC-score, CONS peptides	6706	99.1	6023	1.07	0.9	1.27	0.4411	1753	1.12	0.99	1.26	0.0616	252	1.37	1.05	1.77	0.0191
in-silico prediction	DR	D	p-pMHC-score, CONS peptides	6857	96.9	6167	1.02	0.94	1.09	0.6891	1805	0.98	0.93	1.03	0.499	263	0.87	0.77	0.99	0.0306
in-silico prediction	A, B, C, DR	G	p-pMHC-score, CONS peptides	6676	96.5	6000	1.03	0.96	1.1	0.4332	1746	1.01	0.96	1.05	0.823	251	0.94	0.84	1.06	0.3076
in-silico prediction	A	D	p-pMHC-max, ALL peptides	6916	100	6215	0.99	0.98	1.01	0.3734	1821	1	0.98	1.01	0.3417	266	0.99	0.97	1.02	0.5753
in-silico prediction	B	D	p-pMHC-max, ALL peptides	6918	100	6217	0.99	0.97	1.01	0.3151	1820	1	0.99	1.02	0.8517	266	1	0.97	1.03	0.9693
in-silico prediction	C	D	p-pMHC-max, ALL peptides	6710	97	6027	1.01	0.98	1.04	0.4168	1754	1.01	0.99	1.03	0.29	252	1.03	0.99	1.08	0.1365
in-silico prediction	A, B, C	G	p-pMHC-max, ALL peptides	6706	99.1	6023	0.99	0.97	1.01	0.2079	1753	1	0.99	1.01	0.8807	252	1	0.96	1.03	0.767
in-silico prediction	DR	D	p-pMHC-max, ALL peptides	6857	96.9	6167	1	1	1.01	0.196	1805	1	1	1	0.3676	263	1	1	1.01	0.3041
in-silico prediction	A, B, C, DR	G	p-pMHC-max, ALL peptides	6676	96.5	6000	1.01	1	1.01	0.0929	1746	1	1	1.01	0.0797	251	1.01	1	1.02	0.229
in-silico prediction	A	D	p-pMHC-max, HIGHEX peptides	6916	100	6215	0.97	0.9	1.05	0.4698	1821	0.99	0.94	1.04	0.6414	266	0.97	0.86	1.09	0.6174
in-silico prediction	B	D	p-pMHC-max, HIGHEX peptides	6918	100	6217	0.98	0.9	1.07	0.6995	1820	1.01	0.96	1.07	0.6991	266	1.03	0.9	1.17	0.689
in-silico prediction	C	D	p-pMHC-max, HIGHEX peptides	6710	97	6027	0.98	0.83	1.16	0.8442	1754	1.01	0.9	1.13	0.8624	252	1.01	0.78	1.32	0.9262
in-silico prediction	A, B, C	G	p-pMHC-max, HIGHEX peptides	6706	99.1	6023	0.94	0.84	1.05	0.2825	1753	1.01	0.94	1.09	0.7573	252	1	0.84	1.2	0.9865
in-silico prediction	DR	D	p-pMHC-max, HIGHEX peptides	6857	96.9	6167	1.02	1	1.04	0.0616	1805	1.01	0.99	1.02	0.2748	263	1.01	0.98	1.04	0.4231
in-silico prediction	A, B, C, DR	G	p-pMHC-max, HIGHEX peptides	6676	96.5	6000	1.02	1	1.05	0.1001	1746	1.01	0.99	1.03	0.2146	251	1.01	0.97	1.05	0.5544
in-silico prediction	A	D	p-pMHC-max, SPIKE peptides	6916	100	6215	0.98	0.9	1.06	0.6008	1821	0.97	0.92	1.03	0.3371	266	0.95	0.84	1.08	0.4648
in-silico prediction	B	D	p-pMHC-max, SPIKE peptides	6918	100	6217	0.98	0.89	1.09	0.7651	1820	1	0.94	1.07	0.938	266	1.01	0.87	1.18	0.8786
in-silico prediction	C	D	p-pMHC-max, SPIKE peptides	6710	97	6027	1.03	0.82	1.3	0.7732	1754	1	0.85	1.16	0.9648	252	1.17	0.82	1.67	0.3828
in-silico prediction	A, B, C	G	p-pMHC-max, SPIKE peptides	6706	99.1	6023	0.93	0.82	1.06	0.3064	1753	1.02	0.94	1.12	0.6163	252	1.01	0.83	1.24	0.8986
in-silico prediction	DR	D	p-pMHC-max, SPIKE peptides	6857	96.9	6167	1.01	0.99	1.04	0.3157	1805	1.01	0.99	1.02	0.3391	263	1.01	0.98	1.05	0.431
in-silico prediction	A, B, C, DR	G	p-pMHC-max, SPIKE peptides	6676	96.5	6000	1.01	0.98	1.05	0.5199	1746	1.02	1	1.05	0.0584	251	1.04	0.98	1.09	0.1813
in-silico prediction	A	D	p-pMHC-max, CONS peptides	6916	100	6215	2.77	1.08	7.14	0.0347	1821	1.17	0.6	2.26	0.6469	266	1.41	0.31	6.45	0.6611
in-silico prediction	B	D	p-pMHC-max, CONS peptides	6918	100	6217	1.1	0.76	1.58	0.608	1820	1.35	1.06	1.73	0.0165	266	2.05	1.17	3.59	0.0123
in-silico prediction	C	D	p-pMHC-max, CONS peptides	6710	97	6027	0.89	0.6	1.33	0.578	1754	1.16	0.88	1.52	0.2869	252	1.48	0.8	2.74	0.2157
in-silico prediction	A, B, C	G	p-pMHC-max, CONS peptides	6706	99.1	6023	1.1	0.66	1.82	0.7165	1753	1.23	0.87	1.73	0.2394	252	2.32	1.08	5	0.0317
in-silico prediction	DR	D	p-pMHC-max, CONS peptides	6857	96.9	6167	1.02	0.93	1.11	0.6723	1805	0.99	0.93	1.05	0.6421	263	0.84	0.72	0.97	0.0202
in-silico prediction	A, B, C, DR	G	p-pMHC-max, CONS peptides	6676	96.5	6000	1.04	0.92	1.17	0.5557	1746	0.98	0.91	1.06	0.645	251	0.82	0.67	1.01	0.0595
Evolutionary divergence	A	D	Grantham Distance	6366	92	5713	1.01	0.98	1.03	0.5949	1666	0.99	0.98	1.01	0.2745	235	0.98	0.95	1.02	0.2831
Evolutionary divergence	B	D	Grantham Distance	6381	92.2	5734	1.02	0.99	1.04	0.215	1673	1	0.98	1.02	0.912	233	0.98	0.94	1.02	0.3151
Evolutionary divergence	C	D	Grantham Distance	6083	87.9	5461	1	0.96	1.04	0.9439	1574	1.01	0.98	1.03	0.528	223	1	0.94	1.06	0.9936
Evolutionary divergence	A, B, C	G	Grantham Distance	5773	83.4	5175	1.03	0.98	1.07	0.24	1491	1	0.97	1.03	0.8063	209	0.97	0.91	1.04	0.3632
